# Supplementary material for: Changes in expression profiles of internal jugular vein wall and plasma protein levels in multiple sclerosis
Source: Mol Med. 2018 Aug 9;24:42. doi: 10.1186/s10020-018-0043-4 (PMC6085618; doi:10.1186/s10020-018-0043-4)
Supplement: Supplementary file 3 — Table S3. List of 924 transcripts/genes differentially expressed (fold change > or = 2, Benjamini-Hockberg corrected P value < 0.05) in internal jugular vein wall of MS patients (MS-IJW) compared to non-MS controls (C-IJW). (XLSX 207 kb) [file 10020_2018_43_MOESM3_ESM.xlsx]

## Sheet: all 
Table S3. List of 924 transcripts/genes differentially expressed (fold change > or = 2 , Benjamini-Hockberg corrected P value <0.05)
in internal jugular vein wall of MS patients (MS-IJW) compared to non-MS controls (C-IJW).
Agilent Probe Name	p (Corr)	FC (abs)	Regulation	Mean MS-IJW (normalized)	SD	Mean C-IJW (normalized)	SD	GeneSymbol	GenbankAccession	Chromosome Number_Avadis_	Chromosome Start Index_Avadis_	EnsemblID	EntrezGeneID	GeneName	UniGeneID
A_33_P3246763	0.00212558	3.59852	up	5.34063	0.494326	3.49322	0.197762	AANAT	NM_001166579	chr17	74466138	ENST00000250615	15	aralkylamine N-acetyltransferase	Hs.431417
A_33_P3376947	0.00997584	2.46855	down	2.43988	1.41126	3.74355	0.24139	ABCB9	AK027624	chr12	123416729	ENST00000537276	23457	ATP-binding cassette, sub-family B (MDR/TAP), member 9
A_23_P397480	0.0415033	2.66034	up	3.23452	1.21603	1.82291	0.227106	ABCC13	NR_003088	chr21	15660784	ENST00000467409	150000	ATP-binding cassette, sub-family C (CFTR/MRP), member 13, pseudogene	Hs.366575
A_23_P15272	0.0113297	2.27811	up	7.60835	3.90009	6.42051	0.499339	ABCC6	NM_001079528	chr16	16315075	ENST00000565118	368	ATP-binding cassette, sub-family C (CFTR/MRP), member 6	Hs.442182
A_33_P3316278	0.0286668	4.07027	up	5.00416	2.64456	2.97904	1.11107	ABCC6P1	NR_003569	chr16	18609500	ENST00000546162	653190	ATP-binding cassette, sub-family C, member 6 pseudogene 1 (functional)	Hs.13188
A_33_P3368208	0.0374604	8.8959	down	4.50731	2.57143	7.66045	0.693572	ABRA	NM_139166	chr8	107771731	ENST00000311955	137735	actin-binding Rho activating protein	Hs.374668
A_23_P160240	0.0265975	2.01124	down	5.18686	0.635071	6.19495	0.332985	ACP6	NM_016361	chr1	147127297	ENST00000614551	51205	acid phosphatase 6, lysophosphatidic	Hs.562154
A_23_P131050	0.0134662	2.67212	down	3.8037	0.423739	5.22168	0.632972	ACSBG2	NM_030924	chr19	6192982	ENST00000588485	81616	acyl-CoA synthetase bubblegum family member 2	Hs.465720
A_23_P150053	0.0419063	3.25352	down	14.753	1.33386	16.455	0.614186	ACTA2	NM_001613	chr10	90697899	ENST00000458208	59	actin, alpha 2, smooth muscle, aorta	Hs.500483
A_24_P6903	0.0462276	4.02084	down	11.4344	1.58625	13.4419	0.813782	ACTBL2	NM_001017992	chr5	56777992	ENST00000423391	345651	actin, beta-like 2	Hs.482167
A_33_P3418541	0.0443767	5.08858	down	7.52476	2.01846	9.87202	0.589348	ACTG2	AK310215	chr2	74130241		72	actin, gamma 2, smooth muscle, enteric	Hs.516105
A_23_P367420	0.0320508	2.35442	down	2.4263	0.947049	3.66167	0.237323	ADAM21	NM_003813	chr14	70926263	ENST00000603540	8747	ADAM metallopeptidase domain 21	Hs.178748
A_33_P3342780	0.0382744	2.02002	down	2.0793	0.553558	3.09367	0.57344	ADAMTS13	NM_139026	chr9	136291405	ENST00000371911	11093	ADAM metallopeptidase with thrombospondin type 1 motif, 13	Hs.131433
A_33_P3241051	0.0345067	2.08617	down	5.4085	0.686678	6.46936	0.45641	ADAMTS17	NM_139057	chr15	100511754		170691	ADAM metallopeptidase with thrombospondin type 1 motif, 17	Hs.513200
A_33_P3413114	0.00340101	4.06775	up	7.13058	0.706134	5.10635	0.227378	ADAMTSL1	NM_052866	chr9	18684741	ENST00000327883	92949	ADAMTS-like 1	Hs.741483
A_33_P3772150	0.0374604	3.92582	down	2.22993	1.05286	4.20292	1.1373	ADARB2	NM_018702	chr10	1223542	ENST00000381312	105	adenosine deaminase, RNA-specific, B2 (non-functional)	Hs.586663
A_23_P136623	0.0153241	6.22918	down	3.39606	1.32407	6.03511	0.852984	ADCY5	NM_183357	chr3	123008642	ENST00000462833	111	adenylate cyclase 5	Hs.593292
A_23_P501547	0.0241023	2.26122	down	7.60419	0.77502	8.78129	0.277186	ADCY6	NM_015270	chr12	49160569	ENST00000307885	112	adenylate cyclase 6	Hs.525401
A_24_P291658	0.017666	2.22144	up	12.7739	0.301231	11.6224	0.587166	ADH1A	NM_000667	chr4	100200588	ENST00000209668	124	alcohol dehydrogenase 1A (class I), alpha polypeptide	Hs.654433
A_33_P3353737	0.0169148	2.50643	up	10.4476	0.357059	9.12193	0.665582	ADH1B	AF153821	chr4	100227528	ENST00000305046	125	alcohol dehydrogenase 1B (class I), beta polypeptide	Hs.4
A_23_P81158	0.0174277	2.08743	up	14.5985	0.307431	13.5368	0.522973	ADH1C	NM_000669	chr4	100257881	ENST00000515683	126	alcohol dehydrogenase 1C (class I), gamma polypeptide	Hs.654537
A_23_P369237	0.0374604	9.64204	down	4.98071	2.14501	8.25005	1.54979	ADIPOQ	NM_004797	chr3	186575311	ENST00000444204	9370	adiponectin, C1Q and collagen domain containing	Hs.80485
A_23_P138706	0.0255827	2.08528	down	6.85865	0.596534	7.9189	0.422598	ADRA2A	NM_000681	chr10	112840352	ENST00000280155	150	adrenoceptor alpha 2A	Hs.249159
A_23_P206077	0.0315317	2.1869	down	5.42208	0.369707	6.55097	0.702231	AEN	NM_022767	chr15	89174900	ENST00000557927	64782	apoptosis enhancing nuclease	Hs.436102
A_33_P3242373	0.00460952	2.16823	up	9.95529	0.303769	8.83877	0.286385	AFF1	NM_005935	chr4	88036391	ENST00000503369	4299	AF4/FMR2 family, member 1	Hs.480190
A_33_P3373348	0.0309104	2.10028	up	3.85043	0.648872	2.77985	0.456544	AFF3		chr2	100726307	ENST00000483600	3899	AF4/FMR2 family, member 3
A_33_P3329793	0.0186954	2.60287	down	3.46457	0.85501	4.84467	0.26785	AFG3L1P	NR_003228	chr16	90066550	ENST00000355531	172	AFG3-like AAA ATPase 1, pseudogene	Hs.534773
A_23_P166616	0.0371983	2.09864	down	7.79241	0.785881	8.86187	0.374197	AGTR1	NM_031850	chr3	148460067	ENST00000402260	185	angiotensin II receptor, type 1	Hs.744837
A_23_P135486	0.0355779	4.73474	up	7.59794	1.16186	5.35465	1.27238	AHSP	NM_016633	chr16	31539912	ENST00000302312	51327	alpha hemoglobin stabilizing protein	Hs.274309
A_32_P108655	0.0268903	2.00377	down	10.9481	0.644044	11.9508	0.318105	AK4	NM_001005353	chr1	65692632	ENST00000327299	205	adenylate kinase 4	Hs.10862
A_33_P3307253	0.031192	2.67864	down	1.92438	0.317133	3.34588	0.932627	AK5	NM_012093	chr1	77763572	ENST00000317704	26289	adenylate kinase 5	Hs.559718
A_23_P93641	0.0320923	2.90874	up	6.99896	1.15647	5.45857	0.379334	AKR1B10	NM_020299	chr7	134225939	ENST00000359579	57016	aldo-keto reductase family 1, member B10 (aldose reductase)	Hs.116724
A_23_P258887	0.00427455	2.29005	down	6.03162	0.217146	7.227	0.363396	ALDH1L1	NM_012190	chr3	125824747	ENST00000462808	10840	aldehyde dehydrogenase 1 family, member L1	Hs.434435
A_23_P216023	0.00212558	2.42443	down	9.20495	0.140886	10.4826	0.294726	ANGPT1	NM_001146	chr8	108262312	ENST00000517746	284	angiopoietin 1	Hs.369675
A_24_P212811	0.0431374	2.38067	down	2.68655	0.813765	3.93792	0.662551	ANKRD34A	NM_001039888	chr1	145475047	ENST00000606888	284615	ankyrin repeat domain 34A	Hs.620591
A_24_P110831	0.00560367	3.26625	down	4.67407	0.663032	6.38171	0.311528	ANO1	AK097619	chr11	70009621	ENST00000316296	55107	anoctamin 1, calcium activated chloride channel
A_23_P88626	0.0196957	2.10544	up	7.59143	0.538563	6.51731	0.402741	ANPEP	NM_001150	chr15	90333766	ENST00000300060	290	alanyl (membrane) aminopeptidase	Hs.1239
A_23_P426305	0.0203999	4.94099	down	11.5455	1.29417	13.8503	0.784992	AOC3	NM_003734	chr17	41009891	ENST00000308423	8639	amine oxidase, copper containing 3	Hs.198241
A_23_P113393	0.0168867	2.49172	down	4.23044	0.322634	5.54758	0.671526	APLN	NM_017413	chrX	128779411		8862	apelin	Hs.303084
A_23_P70387	0.0410677	3.43907	down	3.43883	0.849199	5.22085	1.14028	APOBEC2	NM_006789	chr6	41032145	ENST00000244669	10930	apolipoprotein B mRNA editing enzyme, catalytic polypeptide-like 2	Hs.555915
A_24_P941167	0.00739625	2.69809	down	6.58871	0.30767	8.02065	0.533942	APOL6	NM_030641	chr22	36057118	ENST00000409652	80830	apolipoprotein L, 6	Hs.257352
A_33_P3209591	0.0134184	3.92092	down	2.49642	0.741102	4.46761	0.816443	AQP3	NM_004925	chr9	33442897	ENST00000473153	360	aquaporin 3 (Gill blood group)	Hs.234642
A_23_P158041	0.0182525	3.50016	down	4.76686	0.690425	6.57428	0.839228	AQP7	NM_001170	chr9	33387089	ENST00000624890	364	aquaporin 7	Hs.455323
A_24_P281009	0.0413304	4.29468	down	3.96937	1.42645	6.07192	1.02855	AQP7P1	NR_002817	chr9	67272763	ENST00000331259	375719	aquaporin 7 pseudogene 1	Hs.658215
A_24_P380061	0.0185085	2.02863	down	5.40754	0.470237	6.42805	0.402611	ARHGAP24	NM_001025616	chr4	86923279	ENST00000264343	83478	Rho GTPase activating protein 24	Hs.444229
A_32_P213330	0.0357877	2.05085	down	4.82732	0.8092	5.86354	0.239048	ARHGEF28	NM_001177693	chr5	73200191	ENST00000296794	64283	Rho guanine nucleotide exchange factor (GEF) 28	Hs.482521
A_32_P902957	0.0105193	2.06208	up	3.11053	0.4244	2.06642	0.317141	ARL11	NM_138450	chr13	50207524	ENST00000282026	115761	ADP-ribosylation factor-like 11	Hs.558599
A_23_P381746	0.00696378	2.60899	down	6.05197	0.542375	7.43546	0.307244	ASXL3	NM_030632	chr18	31327195	ENST00000269197	80816	additional sex combs like transcriptional regulator 3	Hs.464876
A_33_P3359771	0.010892	5.5678	down	3.27357	1.21433	5.75067	0.592125	ATP1A2	NM_000702	chr1	160111276	ENST00000459972	477	ATPase, Na+/K+ transporting, alpha 2 polypeptide	Hs.34114
A_24_P73290	0.0397509	2.03038	down	8.82754	0.617759	9.84929	0.541227	ATP2A2	NM_001681	chr12	110788669	ENST00000377685	488	ATPase, Ca++ transporting, cardiac muscle, slow twitch 2	Hs.506759
A_33_P3410700	0.000941083	2.88506	up	14.6381	0.223463	13.1095	0.199643	ATP8	AK128101	chrM	8449	ENST00000361851	4509	ATP synthase F0 subunit 8
A_23_P361744	0.00593229	3.25651	up	3.75119	0.674994	2.04786	0.307248	ATXN3L	NM_001135995	chrX	13336807	ENST00000380622	92552	ataxin 3-like	Hs.382641
A_23_P317207	0.0128125	2.02071	up	7.71245	0.541186	6.69759	0.186587	ATXN7L2	NM_153340	chr1	110033888	ENST00000463678	127002	ataxin 7-like 2	Hs.118248
A_23_P109133	0.0306805	2.04985	down	4.20765	0.414958	5.24316	0.597436	AVP	NM_000490	chr20	3063391	ENST00000380293	551	arginine vasopressin	Hs.89648
A_23_P71270	0.0480169	2.48746	down	4.69989	0.59369	6.01457	0.925759	AZGP1	NM_001185	chr7	99564719	ENST00000292401	563	alpha-2-glycoprotein 1, zinc-binding	Hs.546239
A_24_P212531	0.0153241	2.73861	down	7.09592	0.781943	8.54936	0.38241	B3GALNT2	NM_152490	chr1	235647649	ENST00000461994	148789	beta-1,3-N-acetylgalactosaminyltransferase 2	Hs.498143
A_23_P52207	0.0443767	2.76401	up	12.6629	1.20597	11.1961	0.474969	BAMBI	NM_012342	chr10	28971551	ENST00000375533	25805	BMP and activin membrane-bound inhibitor	Hs.533336
A_23_P32279	0.0110138	4.23936	down	2.03014	0.131753	4.11398	1.00959	BARX1	NM_021570	chr9	96714287	ENST00000401724	56033	BARX homeobox 1	Hs.164960
A_23_P128974	0.0489974	2.99348	up	10.525	1.39052	8.94314	0.46031	BATF	NM_006399	chr14	76013251	ENST00000286639	10538	basic leucine zipper transcription factor, ATF-like	Hs.509964
A_24_P127235	0.0475628	2.27253	up	9.44477	1.05295	8.26048	0.253995	BCR	NM_004327	chr22	23652578	ENST00000475025	613	breakpoint cluster region	Hs.517461
A_23_P16225	0.0368203	2.10208	up	4.15222	0.638086	3.0804	0.543881	BEST2	NM_017682	chr19	12868981	ENST00000549706	54831	bestrophin 2	Hs.435611
A_33_P3249877	0.00364115	2.4731	up	6.61335	0.284913	5.30703	0.345995	BEST3	NM_001282614	chr12	70037471	ENST00000331471	144453	bestrophin 3	Hs.280782
A_33_P3245178	0.0118354	2.6634	up	9.27965	0.367227	7.86638	0.62439	BEX2	NM_001168399	chrX	102564430	ENST00000372674	84707	brain expressed X-linked 2	Hs.398989
A_23_P159316	0.0177827	2.22756	up	3.55609	0.56796	2.40062	0.418787	BFSP2	NM_003571	chr3	133193941	ENST00000302334	8419	beaded filament structural protein 2, phakinin	Hs.659862
A_33_P3293913	0.00684291	5.64248	up	8.34042	1.13583	5.84408	0.303148	BICC1	NM_001080512	chr10	60588786	ENST00000373886	80114	BicC family RNA binding protein 1	Hs.158745
A_23_P79769	0.0211156	2.21583	up	4.46292	0.724622	3.31507	0.263751	BIRC7	NM_022161	chr20	61869765	ENST00000342412	79444	baculoviral IAP repeat containing 7	Hs.256126
A_23_P81058	0.0307321	4.8562	up	6.97268	1.6214	4.69285	0.68334	BMP3	NM_001201	chr4	81974640	ENST00000282701	651	bone morphogenetic protein 3	Hs.387411
A_24_P942904	0.0377917	2.0506	down	2.06131	0.213257	3.09735	0.736024	BMPER	NM_133468	chr7	34195352	ENST00000297161	168667	BMP binding endothelial regulator	Hs.660998
A_33_P3273480	0.0374604	2.53756	down	2.91542	0.996796	4.25887	0.47872	BRSK2	NM_001256627	chr11	1482769	ENST00000382179	9024	BR serine/threonine kinase 2	Hs.170819
A_33_P3388466	0.0072203	2.51557	up	7.33041	0.539457	5.99953	0.278532	BTN3A1	NM_007048	chr6	26409886	ENST00000425234	11119	butyrophilin, subfamily 3, member A1	Hs.191510
A_33_P3314813	0.0247571	2.25068	down	2.00635	0.644826	3.17671	0.471469	C11orf94	NM_001080446	chr11	45928085	ENST00000449465	143678	chromosome 11 open reading frame 94	Hs.193741
A_33_P3294911	0.0101608	2.46513	down	1.8715	0.524433	3.17317	0.398851	C12orf66	NM_001300940	chr12	64581359		144577	chromosome 12 open reading frame 66
A_33_P3355708	0.0420251	3.88998	down	6.41319	0.665064	8.37296	1.39725	C14orf180	NM_001286400	chr14	105055894	ENST00000410013	400258	chromosome 14 open reading frame 180	Hs.153827
A_32_P183970	0.0478364	2.55277	down	2.53476	0.487053	3.88682	0.358943	C15orf62	NM_001130448	chr15	41064286	ENST00000344320	643338	chromosome 15 open reading frame 62	Hs.631715
A_33_P3296862	0.0486458	2.76973	up	12.8268	0.808798	11.3571	0.965899	C16orf89	NM_152459	chr16	5094194	ENST00000315997	146556	chromosome 16 open reading frame 89	Hs.11782
A_24_P23921	0.00992744	2.99457	up	3.38798	0.709929	1.80564	0.394023	C17orf98	NM_001080465	chr17	36991510	ENST00000614158	388381	chromosome 17 open reading frame 98	Hs.250182
A_23_P153524	0.00954448	2.17637	down	4.3647	0.285164	5.48663	0.438128	C19orf73	NM_018111	chr19	49621807	ENST00000408991	55150	chromosome 19 open reading frame 73	Hs.458310
A_23_P130677	0.0497411	2.25313	down	4.64086	0.480315	5.81279	0.862113	C19orf80	NM_018687	chr19	11352360	ENST00000616433	55908	chromosome 19 open reading frame 80	Hs.534467
A_24_P6370	0.0428682	7.188	down	3.13656	2.03735	5.98215	1.33564	C1orf110	NM_178550	chr1	162824152	ENST00000367910	339512	chromosome 1 open reading frame 110	Hs.407631
A_32_P15512	0.0370716	2.11834	down	1.46535	0.00656757	2.54829	0.785518	C1orf194	NM_001122961	chr1	109648596	ENST00000460065	127003	chromosome 1 open reading frame 194	Hs.446962
A_24_P456490	0.0314951	2.30993	down	2.33048	0.599306	3.53833	0.642906	C1orf204	NM_001134233	chr1	159804719	ENST00000368102	284677	chromosome 1 open reading frame 204	Hs.647718
A_23_P321377	0.0484594	2.10351	down	4.69464	0.57366	5.76744	0.706878	C1orf216	NM_152374	chr1	36180104	ENST00000270815	127703	chromosome 1 open reading frame 216	Hs.112023
A_32_P458472	0.0105193	3.15316	down	2.05448	0.636871	3.71128	0.565374	C1orf95	NM_001003665	chr1	226792564	ENST00000366789	375057	chromosome 1 open reading frame 95	Hs.116827
A_33_P3423853	0.0245056	2.1251	down	3.68703	0.313766	4.77456	0.615273	C20orf166-AS1	NR_033263	chr20	61145143		253868	C20orf166 antisense RNA 1	Hs.337024
A_32_P223464	0.0421409	2.20538	down	1.93794	0.54041	3.07896	0.737432	C2orf66	NM_213608	chr2	197672215	ENST00000342506	401027	chromosome 2 open reading frame 66	Hs.372069
A_33_P3237207	0.0413032	2.85827	down	3.0562	0.950132	4.57135	0.808566	C2orf72	NM_001144994	chr2	231911946	ENST00000463834	257407	chromosome 2 open reading frame 72	Hs.526596
A_24_P922631	0.0231086	2.17449	up	6.75674	0.267924	5.63606	0.641916	C5orf58	NM_001102609	chr5	169673051	ENST00000521850	133874	chromosome 5 open reading frame 58	Hs.519749
A_23_P213857	0.0237674	2.50077	up	13.1318	0.340546	11.8094	0.76079	C7	NM_000587	chr5	40981901	ENST00000313164	730	complement component 7	Hs.78065
A_23_P73012	0.00487845	2.49881	down	9.62474	0.399269	10.946	0.328909	C9orf3	NM_032823	chr9	97849233	ENST00000463372	84909	chromosome 9 open reading frame 3	Hs.434253
A_33_P3275846	0.0414225	2.25994	down	6.89039	0.51164	8.06667	0.774477	CACNA1A	NM_023035	chr19	13317280	ENST00000614285	773	calcium channel, voltage-dependent, P/Q type, alpha 1A subunit	Hs.501632
A_33_P3297580	0.0286391	3.5803	down	3.33967	1.36171	5.17975	0.340295	CACNA1C	NM_199460	chr12	2800077	ENST00000347598	775	calcium channel, voltage-dependent, L type, alpha 1C subunit	Hs.118262
A_33_P3218960	0.0316757	4.12619	down	8.89104	1.36654	10.9359	0.779505	CACNA1H	NM_021098	chr16	1271711	ENST00000358590	8912	calcium channel, voltage-dependent, T type, alpha 1H subunit	Hs.459642
A_23_P66180	0.0137279	2.76491	down	2.75294	0.863845	4.22017	0.15178	CACNG3	NM_006539	chr16	24373365	ENST00000005284	10368	calcium channel, voltage-dependent, gamma subunit 3	Hs.7235
A_33_P3745146	0.0112211	2.69331	down	2.84281	0.611599	4.27219	0.45091	CADM1	NM_001098517	chr11	115102139	ENST00000541434	23705	cell adhesion molecule 1	Hs.370510
A_23_P46903	0.0195806	2.31053	down	6.80321	0.574023	8.01143	0.485222	CAMK2G	NM_172171	chr10	75574975	ENST00000474131	818	calcium/calmodulin-dependent protein kinase II gamma	Hs.523045
A_33_P3739260	0.0312806	2.39564	down	7.44606	0.774804	8.70647	0.53878	CAP2	NM_006366	chr6	17557226	ENST00000616440	10486	CAP, adenylate cyclase-associated protein, 2 (yeast)	Hs.132902
A_33_P3235562	0.0334706	4.74076	down	4.17353	1.34181	6.41865	1.08398	CAPZB	NM_001206540	chr1	19669295	ENST00000375142	832	capping protein (actin filament) muscle Z-line, beta	Hs.432760
A_19_P00809119	0.0029222	6.48169	up	14.3323	0.850669	11.6359	0.348179	CASC15	NR_015410	chr6	22110999	ENST00000444265	401237	cancer susceptibility candidate 15 (non-protein coding)	Hs.712707
A_33_P3538104	0.0272494	2.44758	down	2.77765	0.744125	4.06901	0.538436	CASC22	XR_243451	chr16	52314138	ENST00000569713	283854	cancer susceptibility candidate 22 (non-protein coding)	Hs.266768
A_23_P126582	0.0395984	7.07682	down	6.71565	2.34086	9.53875	0.659375	CASQ2	NM_001232	chr1	116243243	ENST00000261448	845	calsequestrin 2 (cardiac muscle)	Hs.57975
A_33_P3385516	0.029276	11.6897	up	7.97356	2.48861	4.4264	1.05065	CBLN4	NM_080617	chr20	54572667	ENST00000064571	140689	cerebellin 4 precursor	Hs.741877
A_23_P55544	0.0287685	2.05483	down	6.23716	0.446304	7.27618	0.564644	CCBE1	NM_133459	chr18	57102031	ENST00000439986	147372	collagen and calcium binding EGF domains 1	Hs.34333
A_33_P3347343	0.03139	2.05374	up	10.1305	0.336203	9.09228	0.642294	CCDC102B	NM_001093729	chr18	66564598	ENST00000358653	79839	coiled-coil domain containing 102B	Hs.280781
A_33_P3272429	0.0272334	2.43289	down	2.30192	0.771221	3.5846	0.498468	CCDC126	HY032596	chr7	23643715	ENST00000472407	90693	coiled-coil domain containing 126	Hs.742890
A_24_P232790	0.0193011	2.14682	up	10.0517	0.460873	8.94954	0.486351	CCDC177	NM_001271507	chr14	70036996	ENST00000599174	56936	coiled-coil domain containing 177	Hs.458319
A_33_P3246623	0.0247005	2.28659	down	1.56967	0.0124646	2.76286	0.744348	CCDC18	NM_206886	chr1	93744211	ENST00000370276	343099	coiled-coil domain containing 18	Hs.745125
A_32_P404549	0.0217226	2.34099	up	4.09519	0.591899	2.86807	0.527507	CCDC39	NM_181426	chr3	180332802	ENST00000442201	339829	coiled-coil domain containing 39	Hs.712820
A_23_P396981	0.0134184	3.61715	up	9.16876	0.981971	7.31391	0.451012	CCDC66	NM_001012506	chr3	56653364	ENST00000326595	285331	coiled-coil domain containing 66	Hs.476399
A_24_P125335	0.0244941	5.66987	down	6.77869	1.28054	9.282	1.11868	CCL13	NM_005408	chr17	32685309	ENST00000225844	6357	chemokine (C-C motif) ligand 13	Hs.414629
A_23_P55270	0.00533439	5.60186	down	8.5022	0.409654	10.9881	0.877518	CCL18	NM_002988	chr17	34398680	ENST00000614828	6362	chemokine (C-C motif) ligand 18 (pulmonary and activation-regulated)	Hs.143961
A_33_P3273623	0.0434235	11.1125	down	6.99597	2.89222	10.4701	1.05004	CCL21	NM_002989	chr9	34709574	ENST00000378792	6366	chemokine (C-C motif) ligand 21	Hs.57907
A_33_P3316273	0.032476	18.4383	up	14.0381	1.5362	9.8335	2.63821	CCL3	NM_002983	chr17	34415605	ENST00000613396	6348	chemokine (C-C motif) ligand 3	Hs.514107
A_33_P3296181	0.0315317	16.6563	up	9.42248	1.69701	5.36448	2.40285	CCL3L3	NM_001001437	chr17	34524080	ENST00000621940	414062	chemokine (C-C motif) ligand 3-like 3	Hs.454713
A_33_P3354589	0.0142874	16.5257	up	7.72425	1.02519	3.67761	1.96826	CCL4L2	NM_001291470	chr17	34539776	ENST00000615418	9560	chemokine (C-C motif) ligand 4-like 2	Hs.515183
A_33_P3380772	0.00531975	2.13461	down	12.4999	0.422195	13.5938	0.152547	CCM2L	NM_080625	chr20	30607145	ENST00000262659	140706	cerebral cavernous malformation 2-like	Hs.382151
A_33_P3396831	0.0478094	2.62349	down	3.94553	1.26269	5.33702	0.234431	CCT3		chr1	156302465	ENST00000368256	7203	chaperonin containing TCP1, subunit 3 (gamma)
A_24_P131589	0.002272	8.47643	up	14.3778	0.895799	11.2943	0.379589	CD86	NM_006889	chr3	121839246	ENST00000330540	942	CD86 molecule	Hs.171182
A_23_P144656	0.00368257	4.42694	down	2.80437	0.410484	4.95068	0.636949	CDH10	NM_006727	chr5	24487440	ENST00000502921	1008	cadherin 10, type 2 (T2-cadherin)	Hs.92489
A_23_P84118	0.0335715	3.52146	up	3.99645	1.24198	2.18027	0.702014	CDH18	NM_004934	chr5	19473172	ENST00000507958	1016	cadherin 18, type 2	Hs.317632
A_23_P307502	0.023559	2.5084	up	4.06446	0.6387	2.7377	0.600921	CDKN2A-AS1	NR_024274	chr9	21967537	ENST00000441769	51198	CDKN2A antisense RNA 1 (head to head)	Hs.721053
A_24_P224727	0.0220585	2.0175	down	8.6721	0.41679	9.68466	0.48491	CEBPA	NM_004364	chr19	33791353	ENST00000498907	1050	CCAAT/enhancer binding protein (C/EBP), alpha	Hs.76171
A_23_P5018	0.0410513	2.23639	down	3.59868	0.653436	4.75985	0.670297	CEBPA-AS1	NR_026887	chr19	33795263		80054	CEBPA antisense RNA 1 (head to head)	Hs.287521
A_23_P337849	0.00368257	2.95536	up	4.83973	0.490096	3.27639	0.298408	CELF3	NM_007185	chr1	151675027	ENST00000420342	11189	CUGBP, Elav-like family member 3	Hs.26047
A_32_P183367	0.00212558	3.88805	down	1.71631	0.447786	3.67536	0.305981	CELF4	NM_020180	chr18	34823029	ENST00000420428	56853	CUGBP, Elav-like family member 4	Hs.435976
A_24_P182620	0.0339177	3.38381	down	4.57158	1.19301	6.33023	0.697766	CELSR2	NM_001408	chr1	109817992	ENST00000498157	1952	cadherin, EGF LAG seven-pass G-type receptor 2	Hs.57652
A_23_P163580	0.00444798	2.06546	up	7.9568	0.192733	6.91034	0.313991	CENPT	NM_025082	chr16	67863871	ENST00000564128	80152	centromere protein T	Hs.288382
A_23_P385911	0.0330328	2.43975	up	4.4475	0.680854	3.16077	0.678318	CEP44	NM_001145314	chr4	175253338	ENST00000396791	80817	centrosomal protein 44kDa	Hs.555989
A_23_P49376	0.0101171	2.21675	down	2.39339	0.540784	3.54183	0.243353	CETP	NM_000078	chr16	57015110	ENST00000379780	1071	cholesteryl ester transfer protein, plasma	Hs.89538
A_32_P4262	0.0167181	4.16566	down	4.18067	1.14243	6.23921	0.576901	CFAP61	NM_015585	chr20	20341270	ENST00000377308	26074	cilia and flagella associated protein 61	Hs.729168
A_23_P27709	0.010892	2.09277	down	2.01666	0.432854	3.08207	0.335537	CGB2	NM_033378	chr19	49535289	ENST00000359342	114336	chorionic gonadotropin, beta polypeptide 2	Hs.567650
A_33_P3329974	0.0329846	2.31962	down	2.80874	0.621681	4.02263	0.652632	CGN	NM_020770	chr1	151511070	ENST00000271636	57530	cingulin	Hs.591464
A_33_P3325723	0.037448	2.37522	down	7.72151	0.770672	8.96957	0.623611	CHN1	NM_001822	chr2	175664717	ENST00000492964	1123	chimerin 1	Hs.380138
A_33_P3316878	0.00721958	2.20666	up	13.6011	0.390031	12.4592	0.313104	CHPF	NM_024536	chr2	220403678	ENST00000535926	79586	chondroitin polymerizing factor	Hs.516711
A_24_P335202	0.0471797	16.0946	down	2.70528	1.46949	6.71379	2.96438	CHRDL2	XM_005273884	chr11	74413841	ENST00000534276	25884	chordin-like 2	Hs.432379
A_23_P368886	0.016505	3.20985	down	4.97373	0.399812	6.65624	0.859641	CHSY3	NM_175856	chr5	129521308	ENST00000305031	337876	chondroitin sulfate synthase 3	Hs.213137
A_23_P376704	0.010892	11.4259	down	4.29657	1.56253	7.81081	1.05532	CIDEA	NM_001279	chr18	12277152	ENST00000320477	1149	cell death-inducing DFFA-like effector a	Hs.249129
A_33_P3240767	0.0470124	3.70622	down	8.60647	1.14279	10.4964	1.14607	CIDEC	NM_022094	chr3	9908399	ENST00000383817	63924	cell death-inducing DFFA-like effector c	Hs.567562
A_24_P484797	0.0256808	2.19493	down	7.82035	0.371836	8.95453	0.640812	CIDECP	NR_002786	chr3	10059558	ENST00000424471	152302	cell death-inducing DFFA-like effector c pseudogene	Hs.635072
A_23_P144096	0.0205113	2.89509	up	9.18977	0.490401	7.65616	0.804581	CISH	NM_145071	chr3	50644023	ENST00000348721	1154	cytokine inducible SH2-containing protein	Hs.655334
A_23_P50250	0.010529	11.9653	up	5.11103	1.99777	1.53024	0.0291199	CKM	NM_001824	chr19	45809672	ENST00000221476	1158	creatine kinase, muscle	Hs.334347
A_23_P144778	0.0419985	2.22373	down	8.66627	0.842949	9.81925	0.493443	CKMT2	NM_001825	chr5	80559384	ENST00000437669	1160	creatine kinase, mitochondrial 2 (sarcomeric)	Hs.80691
A_33_P3270228	0.0269963	2.08982	down	4.16264	0.294482	5.22602	0.634816	CLCN6		chr1	11880499	ENST00000376497	1185	chloride channel, voltage-sensitive 6
A_33_P3285545	0.0280261	4.41212	down	5.51915	0.754056	7.66063	1.2614	CLDN4	NM_001305	chr7	73246907	ENST00000431918	1364	claudin 4	Hs.647036
A_33_P3258977	0.0339578	3.81899	up	4.78726	1.40749	2.85406	0.634969	CLEC4D	NM_080387	chr12	8674895	ENST00000299665	338339	C-type lectin domain family 4, member D	Hs.351811
A_33_P3368646	0.0230217	2.48909	down	5.64058	0.133716	6.9562	0.795261	CNKSR3	NM_173515	chr6	154743709	ENST00000616478	154043	CNKSR family member 3	Hs.16064
A_23_P125233	0.0317388	5.00967	down	14.5904	1.52554	16.9151	0.929229	CNN1	NM_001299	chr19	11661005	ENST00000252456	1264	calponin 1, basic, smooth muscle	Hs.465929
A_23_P9402	0.0475628	2.04962	up	8.23119	0.515117	7.19584	0.693589	CNTFR	NM_147164	chr9	34551470	ENST00000610543	1271	ciliary neurotrophic factor receptor	Hs.129966
A_24_P114142	0.0245673	3.39968	down	3.76475	0.958301	5.53015	0.734175	CNTN2	NM_005076	chr1	205047043	ENST00000331830	6900	contactin 2 (axonal)	Hs.519220
A_33_P3725227	0.0467977	2.38357	down	2.60638	0.982571	3.8595	0.516434	COBL	NM_015198	chr7	51084979	ENST00000462395	23242	cordon-bleu WH2 repeat protein	Hs.99141
A_33_P3210647	0.00794475	2.02279	up	7.70689	0.288636	6.69054	0.345595	COL16A1	NM_001856	chr1	32148536	ENST00000373672	1307	collagen, type XVI, alpha 1	Hs.368921
A_33_P3413168	0.0213374	2.4689	down	2.73399	0.838644	4.03786	0.281518	COL27A1	BC007696	chr9	116980054		85301	collagen, type XXVII, alpha 1	Hs.494892
A_33_P3243787	0.0118354	2.44478	down	3.14876	0.502792	4.43847	0.46424	COL28A1	NM_001037763	chr7	7398244	ENST00000399429	340267	collagen, type XXVIII, alpha 1	Hs.491104
A_23_P205031	0.0374604	2.31268	down	13.3833	0.714003	14.5929	0.633348	COL4A2	NM_001846	chr13	111165261	ENST00000360467	1284	collagen, type IV, alpha 2	Hs.508716
A_23_P170679	0.0189724	4.24299	down	4.65223	1.38399	6.73731	0.132728	COL4A3	NM_000091	chr2	228178994	ENST00000396578	1285	collagen, type IV, alpha 3 (Goodpasture antigen)	Hs.570065
A_33_P3227400	0.0469394	3.79739	down	7.88113	1.56762	9.80613	0.728221	COL4A4	NM_000092	chr2	227867464	ENST00000396625	1286	collagen, type IV, alpha 4	Hs.591645
A_33_P3383351	0.017322	2.2156	down	3.88725	0.468499	5.03495	0.489428	COL5A1	AK057231	chr9	137600825	ENST00000464187	1289	collagen, type V, alpha 1	Hs.210283
A_32_P224525	0.0141744	2.38761	down	6.47965	0.222892	7.73522	0.625227	COL6A6	NM_001102608	chr3	130395765	ENST00000506143	131873	collagen, type VI, alpha 6	Hs.591282
A_23_P45786	0.0330328	2.2606	down	5.75265	0.286235	6.92936	0.78237	COL9A2	NM_001852	chr1	40766380	ENST00000482722	1298	collagen, type IX, alpha 2	Hs.418012
A_33_P3252524	0.0112169	2.15302	up	5.63072	0.521381	4.52436	0.278798	COLGALT2	NM_015101	chr1	183907109	ENST00000367520	23127	collagen beta(1-O)galactosyltransferase 2	Hs.387995
A_33_P3378284	0.0111996	2.33557	up	12.3091	0.492649	11.0854	0.406097	COX6B2	NM_144613	chr19	55861357	ENST00000593184	125965	cytochrome c oxidase subunit VIb polypeptide 2 (testis)	Hs.550544
A_33_P3296587	0.0165831	2.57681	down	6.32236	0.413811	7.68795	0.657972	CP	NM_000096	chr3	148890649	ENST00000264613	1356	ceruloplasmin (ferroxidase)	Hs.558314
A_24_P943781	0.0127323	2.57703	down	8.68702	0.610356	10.0527	0.442648	CPED1	NM_024913	chr7	120936843	ENST00000310396	79974	cadherin-like and PC-esterase domain containing 1	Hs.189652
A_23_P6066	0.017596	2.5324	up	4.48635	0.59718	3.14585	0.544667	CPXM1	NM_019609	chr20	2776347	ENST00000380605	56265	carboxypeptidase X (M14 family), member 1	Hs.659346
A_33_P3303697	0.0134778	3.06504	down	1.9925	0.47397	3.6084	0.73184	CR2	NM_001006658	chr1	207658840	ENST00000367057	1380	complement component (3d/Epstein Barr virus) receptor 2	Hs.445757
A_33_P3354965	0.0382417	2.37486	down	5.53244	0.495032	6.78028	0.819294	CRIP1	AB527908	chr14	105953106	ENST00000330233	1396	cysteine-rich protein 1 (intestinal)
A_23_P431971	0.0196957	4.81137	down	7.88646	0.920901	10.1529	1.05959	CRTAC1	NM_018058	chr10	99640035	ENST00000309155	55118	cartilage acidic protein 1	Hs.500736
A_23_P165380	0.00464894	2.33612	down	3.07774	0.246645	4.30186	0.376576	CRYGA	NM_014617	chr2	209025678	ENST00000304502	1418	crystallin, gamma A	Hs.122566
A_23_P21976	0.0220418	4.70779	down	7.18136	1.17878	9.41641	0.9016	CSPG4	NM_001897	chr15	75967212	ENST00000308508	1464	chondroitin sulfate proteoglycan 4	Hs.513044
A_23_P74359	0.0222066	3.48923	down	11.786	0.846572	13.5889	0.818618	CSRP1	NM_004078	chr1	201453051	ENST00000340006	1465	cysteine and glycine-rich protein 1	Hs.108080
A_33_P3311621	0.0268332	2.21963	down	2.19167	0.821174	3.34199	0.202459	CSTF3-AS1	NR_034027	chr11	33211781		338739	CSTF3 antisense RNA 1 (head to head)	Hs.423476
A_23_P130398	0.00785889	2.38445	up	3.01581	0.180291	1.76215	0.509843	CTAGE1	NM_172241	chr18	19993989	ENST00000391403	64693	cutaneous T-cell lymphoma-associated antigen 1	Hs.406709
A_33_P3302191	0.0457343	2.47528	down	5.31061	0.941434	6.6182	0.631229	CTNNA3	NM_013266	chr10	67680257	ENST00000373735	29119	catenin (cadherin-associated protein), alpha 3	Hs.660362
A_23_P110624	0.0277042	2.15897	up	6.19927	0.708613	5.08893	0.381652	CTNND2	NM_001332	chr5	10973084	ENST00000458100	1501	catenin (cadherin-associated protein), delta 2	Hs.314543
A_33_P3313456	0.010416	3.3628	up	5.59742	0.307207	3.84775	0.788712	CXorf30	NM_001098843	chrX	36403070	ENST00000378653	645090	chromosome X open reading frame 30	Hs.632791
A_23_P138655	0.0264272	2.2374	up	3.04729	0.806396	1.88547	0.251821	CYP26A1	NM_057157	chr10	94837013	ENST00000623162	1592	cytochrome P450, family 26, subfamily A, polypeptide 1	Hs.150595
A_23_P8801	0.00763743	6.83854	up	8.16108	0.644224	5.38739	1.06008	CYP3A5	NM_000777	chr7	99245899	ENST00000339843	1577	cytochrome P450, family 3, subfamily A, polypeptide 5	Hs.571258
A_23_P358917	0.00728841	6.70888	up	8.41912	0.751331	5.67305	0.957965	CYP3A7	NM_000765	chr7	99303037	ENST00000336374	1551	cytochrome P450, family 3, subfamily A, polypeptide 7	Hs.111944
A_23_P54116	0.00378381	2.12438	down	9.33124	0.246692	10.4183	0.281179	DAAM1	NM_014992	chr14	59835594	ENST00000553307	23002	dishevelled associated activator of morphogenesis 1	Hs.19156
A_32_P52785	0.0339177	2.14859	down	10.2182	0.738598	11.3216	0.437641	DAAM2	NM_015345	chr6	39872302	ENST00000398904	23500	dishevelled associated activator of morphogenesis 2	Hs.357128
A_33_P3359590	0.0138035	2.86292	down	2.74736	0.747186	4.26485	0.456078	DAZAP1	NM_170711	chr19	1433767	ENST00000336761	26528	DAZ associated protein 1	Hs.222510
A_23_P130753	0.0339177	2.39308	up	9.0114	0.497309	7.75253	0.775591	DBP	NM_001352	chr19	49136746	ENST00000222122	1628	D site of albumin promoter (albumin D-box) binding protein	Hs.414480
A_33_P3310009	0.00954448	2.99136	up	7.05328	0.631494	5.47248	0.471059	DCAF8L2	NM_001136533	chrX	27766815	ENST00000451261	347442	DDB1 and CUL4 associated factor 8-like 2	Hs.720885
A_33_P3356886	0.0316757	2.16263	down	2.78051	0.682726	3.89329	0.480749	DENND2C	NM_001256404	chr1	115127229	ENST00000393277	163259	DENN/MADD domain containing 2C	Hs.654928
A_33_P3275801	0.0381235	3.12233	down	15.1447	1.21418	16.7873	0.619273	DES	NM_001927	chr2	220291400	ENST00000373960	1674	desmin	Hs.594952
A_33_P3263359	0.0142874	3.16619	down	3.57996	0.28899	5.24271	0.841088	DGKA	BC008292	chr12	56322041	ENST00000546995	1606	diacylglycerol kinase, alpha 80kDa	Hs.524488
A_33_P3359368	0.00876943	4.50871	up	9.00563	1.11427	6.83292	0.158004	DHRS4L1	NM_001277864	chr14	24520448		728635	dehydrogenase/reductase (SDR family) member 4 like 1	Hs.647569
A_23_P413303	0.0367068	2.08276	down	3.24501	0.577853	4.30351	0.577748	DKFZP434I0714	NR_033797	chr4	153459619	ENST00000604157	54553	uncharacterized protein DKFZP434I0714	Hs.142307
A_32_P142818	0.00746393	9.65673	down	5.26591	1.47199	8.53745	0.572467	DLX1	NM_178120	chr2	172953991	ENST00000361725	1745	distal-less homeobox 1	Hs.407015
A_23_P28598	0.00997584	13.3026	down	3.51518	1.64084	7.24881	1.03479	DLX2	NM_004405	chr2	172964362	ENST00000234198	1746	distal-less homeobox 2	Hs.419
A_33_P3242883	0.0457764	8.63442	down	4.32559	2.25241	7.43568	1.51903	DLX6	NM_005222	chr7	96640211	ENST00000518156	1750	distal-less homeobox 6	Hs.249196
A_23_P157895	0.0252957	5.84233	down	2.82936	1.49064	5.3759	0.989703	DMRT3	NM_021240	chr9	990907	ENST00000190165	58524	doublesex and mab-3 related transcription factor 3	Hs.189174
A_32_P179998	0.0289673	2.51029	up	5.23175	0.77475	3.90389	0.576272	DMRTC1	NM_033053	chrX	72068488	ENST00000334036	63947	DMRT-like family C1	Hs.558685
A_33_P3381870	0.0360685	2.00354	up	11.0602	0.629949	10.0576	0.466372	DMTN	NM_001978	chr8	21939976	ENST00000358242	2039	dematin actin binding protein	Hs.106124
A_33_P3250333	0.0196957	2.26373	up	4.0471	0.429325	2.8684	0.568277	DNAH10	NM_207437	chr12	124343704	ENST00000497783	196385	dynein, axonemal, heavy chain 10	Hs.622654
A_32_P14721	0.0204867	2.89473	up	5.94341	0.762805	4.40998	0.620309	DNAH12	NM_001291661	chr3	57327797	ENST00000479363	201625	dynein, axonemal, heavy chain 12	Hs.201378
A_23_P33583	0.0476762	2.16854	down	4.71443	0.943036	5.83116	0.359448	DNAH7	NM_018897	chr2	196602604	ENST00000312428	56171	dynein, axonemal, heavy chain 7	Hs.97403
A_23_P3643	0.0210508	2.23811	down	2.19952	0.656127	3.3618	0.387875	DNASE1L2	NM_001374	chr16	2288365	ENST00000613572	1775	deoxyribonuclease I-like 2	Hs.103503
A_23_P63972	0.0278896	2.66032	down	2.77776	0.763439	4.18936	0.651464	DOC2GP		chr11	67380609	ENST00000514950	390213	double C2-like domains, gamma, pseudogene
A_23_P16722	0.0377917	2.46586	down	8.7069	0.98299	10.009	0.442144	DOCK10	NM_014689	chr2	225630124	ENST00000409592	55619	dedicator of cytokinesis 10	Hs.46578
A_33_P3259821	0.0411455	2.05539	up	6.97637	0.876415	5.93696	0.195249	DOCK9	NM_001130050	chr13	99512471	ENST00000461998	23348	dedicator of cytokinesis 9	Hs.596105
A_33_P3347040	0.00180613	2.82738	up	10.0112	0.0874225	8.51175	0.30677	DPP9-AS1	NM_001242901	chr19	4685870		100131094	DPP9 antisense RNA 1	Hs.678135
A_33_P3402963	0.00887385	2.55181	up	3.88806	0.573653	2.53654	0.338694	DPRX	NM_001012728	chr19	54140204	ENST00000376650	503834	divergent-paired related homeobox	Hs.579941
A_24_P417189	0.00675299	2.12629	up	5.06433	0.138809	3.976	0.409052	DUSP9	NM_001395	chrX	152915952	ENST00000342782	1852	dual specificity phosphatase 9	Hs.744909
A_24_P396375	0.0465555	2.05976	down	7.48734	0.74611	8.52982	0.508305	ECE1	NM_001113347	chr1	21544659	ENST00000415912	1889	endothelin converting enzyme 1	Hs.195080
A_24_P217572	0.0299081	2.61429	down	8.97831	0.903698	10.3647	0.509702	EDNRA	NM_001957	chr4	148465478	ENST00000324300	1909	endothelin receptor type A	Hs.183713
A_23_P46936	0.0371863	17.2152	up	11.4174	1.07993	7.31183	2.87767	EGR2	NM_000399	chr10	64571850	ENST00000411732	1959	early growth response 2	Hs.1395
A_33_P3267118	0.0255827	2.00362	up	7.71453	0.708373	6.71192	0.142283	EIF4G3		chr1	21219854	ENST00000374933	8672	eukaryotic translation initiation factor 4 gamma, 3
A_23_P101297	0.0197042	2.14104	down	3.94793	0.514847	5.04625	0.44658	EML2	NM_012155	chr19	46116918	ENST00000586405	24139	echinoderm microtubule associated protein like 2	Hs.24178
A_23_P351	0.00840246	3.39781	up	4.02504	0.738483	2.26044	0.443983	EPB41	NM_203342	chr1	29443468	ENST00000349460	2035	erythrocyte membrane protein band 4.1	Hs.175437
A_23_P140675	0.0299081	3.38525	up	7.55155	1.10652	5.79228	0.706799	EPB42	NM_000119	chr15	43489506	ENST00000567019	2038	erythrocyte membrane protein band 4.2	Hs.368642
A_24_P226332	0.0292337	3.10628	down	2.67122	0.95132	4.3064	0.724854	EPHA7	NM_004440	chr6	93950480	ENST00000369303	2045	EPH receptor A7	Hs.73962
A_23_P43898	0.0285662	2.01566	down	4.61153	0.624302	5.62278	0.384038	EPHX4	NM_173567	chr1	92518130	ENST00000370383	253152	epoxide hydrolase 4	Hs.201555
A_23_P257231	0.00778316	3.56279	up	4.61173	0.627402	2.77872	0.573917	ETNPPL	NM_031279	chr4	109663266	ENST00000411864	64850	ethanolamine-phosphate phospho-lyase	Hs.106576
A_33_P3390027	0.00954448	2.00451	down	8.81316	0.178252	9.81641	0.416883	EXOC7	AK022397	chr17	74088708	ENST00000405068	23265	exocyst complex component 7
A_23_P403335	0.0245673	2.68009	up	8.84394	0.249576	7.42166	0.861734	EXPH5	NM_015065	chr11	108379800	ENST00000525344	23086	exophilin 5	Hs.28540
A_33_P3216763	0.0436003	2.76981	down	1.40539	0.00436088	2.87518	1.1435	EYA1	NM_000503	chr8	72111304	ENST00000388740	2138	EYA transcriptional coactivator and phosphatase 1	Hs.491997
A_33_P3248982	0.0478652	2.65245	up	9.13487	1.06016	7.72755	0.663969	FAIM2	NM_012306	chr12	50260680	ENST00000320634	23017	Fas apoptotic inhibitory molecule 2	Hs.567424
A_24_P50248	0.0196957	2.00836	down	3.02076	0.392961	4.02678	0.462154	FAM110C	NM_001077710	chr2	45474	ENST00000327669	642273	family with sequence similarity 110, member C	Hs.8379
A_33_P3424861	0.0121546	2.62789	up	10.5826	0.577837	9.18871	0.482518	FAM118A	NM_001104595	chr22	45736795	ENST00000216214	55007	family with sequence similarity 118, member A	Hs.265018
A_23_P41204	0.00992744	2.05594	down	6.16331	0.326735	7.2031	0.372614	FAM131A	NM_144635	chr3	184063177	ENST00000340957	131408	family with sequence similarity 131, member A	Hs.591307
A_33_P3234124	0.00427455	2.92165	down	1.46581	0.0116243	3.0126	0.542619	FAM132B	NM_001291832	chr2	239074260	ENST00000481917	151176	family with sequence similarity 132, member B	Hs.24951
A_33_P3295786	0.0345067	2.50444	up	6.61485	1.03092	5.29036	0.299497	FAM159A	NM_001042693	chr1	53122668	ENST00000517870	348378	family with sequence similarity 159, member A	Hs.424589
A_23_P423427	0.035984	2.14251	up	6.75011	0.804325	5.6508	0.369641	FAM171B	NM_177454	chr2	187627690	ENST00000304698	165215	family with sequence similarity 171, member B	Hs.28872
A_33_P3367396	0.0067357	3.42188	down	4.53859	0.731866	6.31338	0.335121	FAM177B	NM_207468	chr1	222923479	ENST00000360827	400823	family with sequence similarity 177, member B	Hs.697608
A_23_P166154	0.010578	3.3589	up	3.87582	0.532224	2.12783	0.700582	FAM182B	NR_027061	chr20	25755883	ENST00000582267	728882	family with sequence similarity 182, member B	Hs.682103
A_33_P3244433	0.0265005	2.60044	down	3.38773	0.760993	4.76649	0.595215	FAM188B	AK090826	chr7	30898685	ENST00000409881	84182	family with sequence similarity 188, member B	Hs.660192
A_23_P61202	0.00997584	2.19692	down	9.5522	0.1379	10.6877	0.504772	FAM207A	NM_058190	chr21	46393155	ENST00000447172	85395	family with sequence similarity 207, member A	Hs.410830
A_32_P332551	0.0103947	3.56031	up	4.7463	0.761007	2.91429	0.568646	FAM216B	NM_182508	chr13	43364822	ENST00000537894	144809	family with sequence similarity 216, member B	Hs.16970
A_33_P3307535	0.038946	2.18807	up	3.45152	0.90271	2.32186	0.304611	FAM230C	NR_027278	chrUn_gl000212	58300	ENST00000615181	26080	family with sequence similarity 230, member C	Hs.448583
A_24_P458479	0.0414812	2.16669	down	4.81212	0.581745	5.92762	0.680441	FAM27E2	NR_103714	chr9	46385889		100289124	family with sequence similarity 27, member E2	Hs.567050
A_23_P166269	0.0188147	2.6215	up	8.91383	0.728946	7.52344	0.483713	FAM3B	NM_058186	chr21	42720588	ENST00000479810	54097	family with sequence similarity 3, member B	Hs.473877
A_32_P125338	0.0264745	2.08083	up	8.86094	0.161676	7.80378	0.659031	FAM43B	NM_207334	chr1	20881440	ENST00000332947	163933	family with sequence similarity 43, member B	Hs.429179
A_23_P12199	0.0455551	3.23213	down	6.39674	1.26628	8.08923	0.766109	FAM46B	NM_052943	chr1	27332096	ENST00000289166	115572	family with sequence similarity 46, member B	Hs.632378
A_23_P354288	0.044849	5.26687	up	4.73985	1.7433	2.3429	1.13913	FAM71A	NM_153606	chr1	212799772	ENST00000294829	149647	family with sequence similarity 71, member A	Hs.129293
A_24_P246351	0.0118354	2.21371	up	12.29	0.491554	11.1435	0.367252	FAM71E1	NM_138411	chr19	50970104	ENST00000599206	112703	family with sequence similarity 71, member E1	Hs.448941
A_32_P190151	0.0381558	2.06917	down	2.08459	0.40485	3.13364	0.688155	FAM86DP	NR_024241	chr3	75471820	ENST00000478666	692099	family with sequence similarity 86, member D, pseudogene	Hs.591652
A_23_P143994	0.0250895	2.75102	down	2.38941	0.861325	3.84937	0.543252	FANCD2	NM_001018115	chr3	10143006	ENST00000421731	2177	Fanconi anemia, complementation group D2	Hs.208388
A_24_P16833	0.028634	2.71463	down	2.04696	0.483396	3.48772	0.860306	FAT3	NM_001008781	chr11	92258032	ENST00000528921	120114	FAT atypical cadherin 3	Hs.98523
A_32_P74964	0.0470124	5.05131	down	4.05302	1.93049	6.38968	0.848595	FAXC	NM_032511	chr6	99720968	ENST00000389677	84553	failed axon connections homolog (Drosophila)	Hs.573245
A_23_P337934	0.0300703	3.00572	down	10.1473	0.785812	11.735	0.831579	FBLIM1	NM_017556	chr1	16112685	ENST00000375766	54751	filamin binding LIM protein 1	Hs.530101
A_23_P433016	0.022979	2.15579	up	13.3298	0.427708	12.2216	0.560986	FBLN1	NM_001996	chr22	45939377	ENST00000476366	2192	fibulin 1	Hs.24601
A_19_P00321594	0.0168867	2.10006	down	2.81864	0.483528	3.88907	0.410356	FBXL5	XR_425710	chr4	15683040	ENST00000514541	26234	F-box and leucine-rich repeat protein 5	Hs.668190
A_23_P343826	0.0105178	2.83277	down	3.68898	0.733343	5.19119	0.323869	FCHSD1	NM_033449	chr5	141019816	ENST00000523856	89848	FCH and double SH3 domains 1	Hs.591257
A_19_P00322655	0.0124366	4.51093	down	2.12171	0.663109	4.29513	0.942561	FENDRR	NR_036444	chr16	86521748	ENST00000599749	400550	FOXF1 adjacent non-coding developmental regulatory RNA	Hs.448825
A_33_P3344482	0.0243055	2.02019	down	7.53251	0.603343	8.547	0.339918	FERMT2	NM_001135000	chr14	53326272	ENST00000399304	10979	fermitin family member 2	Hs.509343
A_23_P377750	0.00781385	2.27451	down	4.2166	0.472292	5.40215	0.288762	FGF10	NM_004465	chr5	44305261	ENST00000264664	2255	fibroblast growth factor 10	Hs.664499
A_33_P3297907	0.00146314	2.37279	down	1.76744	0.202289	3.01402	0.153766	FGF22	NM_020637	chr19	643254	ENST00000215530	27006	fibroblast growth factor 22	Hs.248087
A_24_P226069	0.0356164	2.34476	down	5.4748	0.508424	6.70423	0.763914	FGFBP2	NM_031950	chr4	15964233	ENST00000259989	83888	fibroblast growth factor binding protein 2	Hs.98785
A_23_P316447	0.0186919	2.97062	down	3.57213	0.507107	5.14289	0.784665	FGFR1	AK223126	chr8	38281553	ENST00000496296	2260	fibroblast growth factor receptor 1	Hs.264887
A_24_P206624	0.0228095	2.65804	down	2.88106	0.776492	4.29143	0.537801	FGFR2	NM_022970	chr10	123243217	ENST00000457416	2263	fibroblast growth factor receptor 2	Hs.533683
A_23_P328259	0.0248929	2.06354	up	4.67373	0.682198	3.62861	0.272292	FHDC1	NM_033393	chr4	153899823	ENST00000511601	85462	FH2 domain containing 1	Hs.132629
A_23_P42358	0.0312806	2.29546	down	8.04919	0.862791	9.24798	0.331604	FHL5	NM_020482	chr6	97063846	ENST00000326771	9457	four and a half LIM domains 5	Hs.632608
A_23_P252052	0.0375455	3.09704	down	11.7757	1.32499	13.4066	0.362517	FILIP1L	NM_182909	chr3	99567351	ENST00000495625	11259	filamin A interacting protein 1-like	Hs.104672
A_24_P634768	0.0495982	2.89655	up	3.44816	1.14588	1.91383	0.771461	FLJ22763	NR_033977	chr3	108868766	ENST00000612064	401081	uncharacterized LOC401081	Hs.280892
A_33_P3777165	0.0467519	2.30357	down	2.79272	1.02954	3.99659	0.341846	FLJ31715	BC022164	chr3	37283712		152048	uncharacterized FLJ31715	Hs.596176
A_33_P3333342	0.0331202	2.3596	down	3.90554	0.593211	5.14408	0.697207	FLJ46552	XR_425961	chr6	1617524		401230	FLJ46552 protein	Hs.531363
A_33_P3255701	0.00816857	2.42707	down	2.34484	0.317018	3.62406	0.478361	FLJ46836	XR_108962	chr9	132903812	ENST00000358748	401554	FLJ46836 protein	Hs.522437
A_19_P00320229	0.0105193	2.41711	down	1.80805	0.545852	3.08133	0.370072	FLJ46906	NR_033896	chr6	139015570		441172	uncharacterized LOC441172	Hs.92290
A_33_P3366120	0.016482	3.60304	down	13.047	0.821198	14.8962	0.730946	FLNA	NM_001110556	chrX	153577264	ENST00000369850	2316	filamin A, alpha	Hs.195464
A_24_P77968	0.0250895	2.55558	down	7.28392	0.619285	8.63757	0.664124	FLNC	NM_001458	chr7	128498476	ENST00000325888	2318	filamin C, gamma	Hs.58414
A_33_P3275702	0.00997584	2.03131	up	12.5211	0.197024	11.4987	0.430355	FMO2	NM_001460	chr1	171179869	ENST00000209929	2327	flavin containing monooxygenase 2 (non-functional)	Hs.144912
A_23_P106194	0.0278896	15.0785	up	15.8628	0.667331	11.9483	2.53542	FOS	NM_005252	chr14	75748214	ENST00000303562	2353	FBJ murine osteosarcoma viral oncogene homolog	Hs.25647
A_23_P429998	0.0405357	38.3417	up	13.9231	1.27574	8.66223	3.84785	FOSB	NM_006732	chr19	45978205	ENST00000615753	2354	FBJ murine osteosarcoma viral oncogene homolog B	Hs.590958
A_33_P3264331	0.0103947	5.85231	down	2.6976	1.08745	5.2466	0.776019	FOXD3	NM_012183	chr1	63790602	ENST00000371116	27022	forkhead box D3	Hs.546573
A_23_P110957	0.0355779	2.59402	down	3.74697	0.96675	5.12216	0.524586	FOXF2	NM_001452	chr6	1395386	ENST00000259806	2295	forkhead box F2	Hs.484423
A_23_P363778	0.0204955	2.51821	down	9.27429	0.580664	10.6067	0.602253	FRZB	NM_001463	chr2	183699620	ENST00000295113	2487	frizzled-related protein	Hs.128453
A_33_P3225022	0.0339177	3.90637	down	3.2534	1.54594	5.21923	0.398892	FTCD	NM_206965	chr21	47557154	ENST00000397748	10841	formimidoyltransferase cyclodeaminase	Hs.415846
A_33_P3350508	0.0220418	2.02321	up	7.93764	0.622782	6.921	0.277269	FTO	NM_001080432	chr16	54146840	ENST00000460382	79068	fat mass and obesity associated	Hs.528833
A_33_P3228460	0.0187585	3.15928	down	3.64369	1.0196	5.30328	0.35767	FXYD3	NM_001136007	chr19	35614472	ENST00000604255	5349	FXYD domain containing ion transport regulator 3	Hs.301350
A_23_P328545	0.0273653	2.89674	up	6.92919	0.900607	5.39476	0.631731	GABRP	NM_014211	chr5	170240453	ENST00000518525	2568	gamma-aminobutyric acid (GABA) A receptor, pi	Hs.26225
A_23_P256663	0.0354881	2.10099	down	11.2797	0.834074	12.3507	0.248117	GALR3	NM_003614	chr22	38221326	ENST00000249041	8484	galanin receptor 3	Hs.158353
A_23_P203406	0.00333956	2.19873	down	9.57946	0.210786	10.7161	0.29119	GANAB	NM_198335	chr11	62392502	ENST00000540933	23193	glucosidase, alpha; neutral AB	Hs.595071
A_23_P402319	0.0443487	2.13169	up	5.28152	0.540301	4.18952	0.707934	GAPT	AK090960	chr5	57791789	ENST00000318469	202309	GRB2-binding adaptor protein, transmembrane	Hs.547697
A_24_P374244	0.0389573	2.44226	up	4.23619	0.586748	2.94797	0.815102	GATA1	NM_002049	chrX	48650853	ENST00000376670	2623	GATA binding protein 1 (globin transcription factor 1)	Hs.765
A_23_P371835	0.0171939	2.61686	up	6.42122	0.36121	5.03338	0.706651	GATA5	NM_080473	chr20	61038572	ENST00000252997	140628	GATA binding protein 5	Hs.352250
A_23_P130642	0.0134184	2.1827	up	12.332	0.486219	11.2058	0.389029	GBP6	NM_198460	chr1	89851275	ENST00000555501	163351	guanylate binding protein family, member 6	Hs.254338
A_33_P3409467	0.022722	4.55036	down	1.75831	0.235774	3.94429	1.32765	GCGR	NM_000160	chr17	79771818	ENST00000400723	2642	glucagon receptor	Hs.208
A_23_P41987	0.0382417	2.23007	down	5.58177	0.392869	6.73886	0.785124	GFRA3	NM_001496	chr5	137588336	ENST00000378362	2676	GDNF family receptor alpha 3	Hs.58042
A_24_P118527	0.0272334	3.01617	down	4.15862	0.678066	5.75134	0.85765	GIPC3	NM_133261	chr19	3592753	ENST00000322315	126326	GIPC PDZ domain containing family, member 3	Hs.266873
A_23_P30983	0.0183613	3.56036	up	3.95106	0.955147	2.11904	0.642132	GJB7	NM_198568	chr6	87993657	ENST00000296882	375519	gap junction protein, beta 7, 25kDa	Hs.146727
A_33_P3304133	0.0416869	2.27369	down	3.74951	0.904509	4.93454	0.448324	GLB1L2	NM_138342	chr11	134245578	ENST00000339772	89944	galactosidase, beta 1-like 2	Hs.436178
A_24_P381499	0.0272494	3.8128	down	4.45337	1.27554	6.38422	0.616755	GLIPR1L2	NM_152436	chr12	75816720	ENST00000320460	144321	GLI pathogenesis-related 1 like 2	Hs.406728
A_23_P75749	0.0245735	2.99103	down	2.2546	0.692055	3.83524	0.788433	GLYAT	NM_201648	chr11	58477273	ENST00000529732	10249	glycine-N-acyltransferase	Hs.145384
A_33_P3349265	0.0428495	2.64143	down	2.11092	1.19847	3.51224	0.307468	GLYATL3	NM_001010904	chr6	49494542	ENST00000371197	389396	glycine-N-acyltransferase-like 3	Hs.585172
A_33_P3337415	0.0145784	2.14105	down	6.30842	0.155704	7.40674	0.557371	GNAL	NM_182978	chr18	11882362	ENST00000334049	2774	guanine nucleotide binding protein (G protein), alpha activating activity polypeptide, olfactory type	Hs.136295
A_33_P3301709	0.0482381	2.41047	down	2.8683	1.09031	4.13762	0.396125	GNG4	NM_001098722	chr1	235714384	ENST00000391854	2786	guanine nucleotide binding protein (G protein), gamma 4	Hs.159711
A_33_P3326634	0.00753689	3.75283	down	8.79232	0.83347	10.7003	0.368499	GPC3	NM_001164617	chrX	132730476	ENST00000394299	2719	glypican 3	Hs.644108
A_23_P435407	0.00611505	2.03306	down	8.40655	0.263939	9.4302	0.309632	GPC4	NM_001448	chrX	132435429	ENST00000370828	2239	glypican 4	Hs.58367
A_23_P204736	0.0269743	5.48536	down	5.04345	1.16935	7.49904	1.24649	GPD1	NM_005276	chr12	50504625	ENST00000301149	2819	glycerol-3-phosphate dehydrogenase 1 (soluble)	Hs.524418
A_23_P206293	0.0315317	2.23773	down	1.97362	0.629168	3.13566	0.579296	GPR114	XM_006721169	chr16	57610060	ENST00000564607	221188	G protein-coupled receptor 114	Hs.187884
A_33_P3236833	0.00368257	11.59	down	1.7511	0.507088	5.28591	1.13842	GPR12	NM_005288	chr13	27332596	ENST00000381436	2835	G protein-coupled receptor 12	Hs.123034
A_32_P132317	0.0252072	2.02073	down	8.36792	0.633457	9.38279	0.318422	GPR155	NM_001033045	chr2	175297102	ENST00000392552	151556	G protein-coupled receptor 155	Hs.516604
A_33_P3236416	0.00364115	10.336	up	10.5139	1.19504	7.14434	0.494634	GPR179	NM_001004334	chr17	36481599	ENST00000621958	440435	G protein-coupled receptor 179	Hs.462915
A_33_P3243405	0.00360256	9.78332	up	9.68828	1.24091	6.39796	0.227637	GPR182	NM_007264	chr12	57390319	ENST00000300098	11318	G protein-coupled receptor 182	Hs.483909
A_23_P214727	0.00684085	2.75004	down	2.24011	0.234115	3.69956	0.553387	GPR63	NM_030784	chr6	97246640	ENST00000229955	81491	G protein-coupled receptor 63	Hs.221364
A_23_P37892	0.0112013	2.25984	down	5.24931	0.361231	6.42553	0.470777	GPT2	NM_133443	chr16	46964768	ENST00000569193	84706	glutamic pyruvate transaminase (alanine aminotransferase) 2	Hs.460693
A_33_P3379406	0.0231086	4.24129	up	5.26854	1.32229	3.18403	0.589874	GREB1	BC071853	chr2	11721329		9687	growth regulation by estrogen in breast cancer 1	Hs.467733
A_23_P119040	0.0138896	3.38556	up	5.42169	0.575238	3.6623	0.777291	GREB1L	NM_001142966	chr18	19085780	ENST00000578955	80000	growth regulation by estrogen in breast cancer-like	Hs.149020
A_33_P3234949	0.00642049	2.47944	up	4.5707	0.380624	3.26069	0.394805	GRID1	NM_017551	chr10	87406960	ENST00000464741	2894	glutamate receptor, ionotropic, delta 1	Hs.530653
A_24_P870799	0.0289205	4.23693	down	2.68963	1.03861	4.77265	1.06878	GRIK3	NM_000831	chr1	37261258	ENST00000373091	2899	glutamate receptor, ionotropic, kainate 3	Hs.128848
A_24_P381844	0.035984	2.13521	down	2.57142	0.420923	3.6658	0.695266	GRIN2A	NM_000833	chr16	9855723	ENST00000396573	2903	glutamate receptor, ionotropic, N-methyl D-aspartate 2A	Hs.411472
A_19_P00809362	0.0029222	2.66545	up	7.35717	0.307132	5.94279	0.312272	GRIN2B		chr12	13693408	ENST00000609686	2904	glutamate receptor, ionotropic, N-methyl D-aspartate 2B
A_33_P3402868	0.0367797	2.07187	up	6.39871	0.571938	5.34778	0.575345	GRIN2D	NM_000836	chr19	48948128	ENST00000263269	2906	glutamate receptor, ionotropic, N-methyl D-aspartate 2D	Hs.445015
A_23_P139864	0.0478652	2.83489	up	5.30939	1.30263	3.8061	0.442124	GSG1	NM_031289	chr12	13237800	ENST00000351606	83445	germ cell associated 1	Hs.240053
A_23_P63032	0.0107413	2.61565	up	11.6847	0.574087	10.2975	0.437374	GUCA2B	NM_007102	chr1	42620510	ENST00000372581	2981	guanylate cyclase activator 2B (uroguanylin)	Hs.32966
A_33_P3253598	0.0282757	2.52213	down	2.20111	0.501768	3.53575	0.766013	GYG2P1	NR_033667	chrY	14517964	ENST00000382963	352887	glycogenin 2 pseudogene 1	Hs.546221
A_33_P3270514	0.0376033	3.10209	down	4.97179	0.587071	6.60503	1.09359	HAND2-AS1	NR_003679	chr4	174462918		79804	HAND2 antisense RNA 1 (head to head)	Hs.61435
A_33_P3385062	0.00952455	2.12718	down	5.10872	0.142832	6.19766	0.468883	HAUS3	CR749640	chr4	2230410	ENST00000243706	79441	HAUS augmin-like complex, subunit 3	Hs.665869
A_24_P142305	0.0264745	3.00084	up	16.552	0.738905	14.9667	0.79817	HBA2	NM_000517	chr16	222889	ENST00000251595	3040	hemoglobin, alpha 2	Hs.654744
A_33_P3326235	0.0119173	5.17679	up	11.1924	1.25861	8.82035	0.488606	HBM	NM_001003938	chr16	216693	ENST00000472539	3042	hemoglobin, mu	Hs.647389
A_23_P49254	0.0255827	3.83891	up	12.139	0.985244	10.1983	0.900023	HBQ1	NM_005331	chr16	230574	ENST00000199708	3049	hemoglobin, theta 1	Hs.247921
A_33_P3399988	0.0118391	2.98094	down	2.12521	0.72421	3.70097	0.47207	HCP5B	BC035659	chr6	29840075		352990	HLA complex P5B (non-protein coding)
A_33_P3235400	0.00390905	2.11243	up	9.45337	0.0744701	8.37446	0.349391	HDGF	NM_004494	chr1	156713551	ENST00000469145	3068	hepatoma-derived growth factor	Hs.743948
A_33_P3319640	0.0116311	2.25521	up	8.41234	0.515315	7.23908	0.359908	HDGFRP2	AB208892	chr19	4497037	ENST00000615225	84717	hepatoma-derived growth factor-related protein 2	Hs.43071
A_24_P696470	0.0330328	2.0019	down	2.10131	0.645336	3.10267	0.411752	HEATR4	NM_203309	chr14	73945459	ENST00000566478	399671	HEAT repeat containing 4	Hs.660774
A_23_P43412	0.0118354	6.18264	up	7.54882	1.13605	4.9206	0.882184	HEMGN	NM_018437	chr9	100692491	ENST00000616898	55363	hemogen	Hs.176626
A_24_P213950	0.0168867	3.14095	down	2.42229	0.63378	4.0735	0.736637	HEPACAM	NM_152722	chr11	124789436	ENST00000298251	220296	hepatic and glial cell adhesion molecule	Hs.745294
A_23_P255298	0.0159821	4.9192	up	5.10668	1.20517	2.80826	0.70974	HHATL	NM_020707	chr3	42735280	ENST00000441594	57467	hedgehog acyltransferase-like	Hs.476041
A_23_P86064	0.0433056	2.82546	down	1.74184	0.429694	3.24033	1.10239	HHIPL2	NM_024746	chr1	222696181	ENST00000468172	79802	HHIP-like 2	Hs.665660
A_23_P70448	0.0211176	2.10443	up	7.40177	0.291475	6.32834	0.582439	HIST1H1A	NM_005325	chr6	26017351	ENST00000244573	3024	histone cluster 1, H1a	Hs.150206
A_23_P59045	0.00357404	2.06453	up	8.46638	0.155876	7.42057	0.29049	HIST1H2AE	NM_021052	chr6	26217554		3012	histone cluster 1, H2ae	Hs.121017
A_32_P221799	0.0111996	2.00989	up	4.69921	0.300304	3.6921	0.400652	HIST1H2AM	NM_003514	chr6	27860507		8336	histone cluster 1, H2am	Hs.134999
A_33_P3379141	0.020265	2.17246	up	4.68689	0.506858	3.56756	0.48112	HIST1H2APS1		chr6	25732995	ENST00000406683	387319	histone cluster 1, H2a, pseudogene 1	Hs.741681
A_24_P55148	0.00453545	2.07424	up	7.52919	0.135752	6.47661	0.340196	HIST1H2BJ	NM_021058	chr6	27100318	ENST00000339812	8970	histone cluster 1, H2bj	Hs.656567
A_23_P93258	0.00278031	2.12261	up	8.00426	0.131978	6.91842	0.268526	HIST1H3B	NM_003537	chr6	26031922	ENST00000621411	8358	histone cluster 1, H3b	Hs.533292
A_24_P217834	0.00231447	2.3015	up	10.0701	0.223822	8.86748	0.250813	HIST1H3D	NM_003530	chr6	26197258	ENST00000356476	8351	histone cluster 1, H3d	Hs.532144
A_23_P30799	0.00212558	2.27741	up	8.6212	0.190286	7.43381	0.247723	HIST1H3F	NM_021018	chr6	26250588	ENST00000618052	8968	histone cluster 1, H3f	Hs.247814
A_33_P3287879	0.00212558	2.19755	up	8.02689	0.14088	6.891	0.226704	HIST1H3H	NM_003536	chr6	27778041	ENST00000369163	8357	histone cluster 1, H3h	Hs.591778
A_33_P3344229	0.00340101	2.51968	up	8.83919	0.330918	7.50595	0.303298	HIST1H4A	NM_003538	chr6	26022181		8359	histone cluster 1, H4a	Hs.248178
A_33_P3410836	0.00436537	2.45398	up	9.69391	0.358092	8.39879	0.325726	HIST1H4D	NM_003539	chr6	26189001	ENST00000614247	8360	histone cluster 1, H4d	Hs.248179
A_23_P415411	0.010578	2.15007	up	11.5921	0.43781	10.4877	0.352755	HIST1H4E	NM_003545	chr6	26205172		8367	histone cluster 1, H4e	Hs.662174
A_23_P323685	0.016482	2.03559	up	9.56703	0.361797	8.54158	0.455819	HIST1H4H	NM_003543	chr6	26285497	ENST00000377727	8365	histone cluster 1, H4h	Hs.591790
A_24_P20873	0.0280626	2.04	up	8.79844	0.457119	7.76987	0.542032	HIST1H4I	NM_003495	chr6	27107225	ENST00000615353	8294	histone cluster 1, H4i	Hs.248172
A_33_P3299865	0.0316757	2.21451	up	11.2279	0.528982	10.0809	0.639277	HIST1H4K	NM_003541	chr6	27799089	ENST00000355057	8362	histone cluster 1, H4k	Hs.528055
A_33_P3351851	0.00816857	2.69497	up	5.3564	0.559264	3.92613	0.388289	HIST1H4L	NM_003546	chr6	27841054	ENST00000618305	8368	histone cluster 1, H4l	Hs.533295
A_33_P3229246	0.00487845	2.08821	up	4.50319	0.369753	3.44093	0.194357	HIST2H2BE	NM_003528	chr1	149858101	ENST00000369160	8349	histone cluster 2, H2be	Hs.2178
A_33_P3229335	0.00839255	2.62151	up	6.20615	0.247105	4.81575	0.567484	HIST3H2BB	NM_175055	chr1	228646192	ENST00000620438	128312	histone cluster 3, H2bb	Hs.376691
A_24_P932736	0.0029222	13.9586	up	12.5402	1.23265	8.73709	0.456689	HMBOX1	XM_005273639	chr8	28910462	ENST00000397358	79618	homeobox containing 1
A_33_P3337318	0.00212558	2.28169	up	4.69995	0.145426	3.50984	0.223836	HNRNPA2B1	BX641084	chr7	26240974	ENST00000490912	3181	heterogeneous nuclear ribonucleoprotein A2/B1
A_23_P364613	0.0246223	2.35614	down	4.22132	0.669765	5.45774	0.507879	HOGA1	NM_138413	chr10	99372173	ENST00000370646	112817	4-hydroxy-2-oxoglutarate aldolase 1	Hs.180346
A_23_P99906	0.0176088	2.01469	up	5.35212	0.373079	4.34156	0.456305	HOMER2	NM_199330	chr15	83518143	ENST00000304231	9455	homer homolog 2 (Drosophila)	Hs.578443
A_19_P00330815	0.00676613	2.35652	up	5.83554	0.362811	4.59888	0.377206	HOTS	NM_001293171	chr11	2016412		103344718	H19 Opposite Tumor Suppressor	Hs.449909
A_23_P93772	0.013356	4.19596	up	9.23879	0.431699	7.16979	1.00621	HOXA5	NM_019102	chr7	27181547	ENST00000520854	3202	homeobox A5	Hs.655218
A_33_P3377519	0.0204867	3.39983	up	6.79404	0.725022	5.02857	0.836692	HOXA6	XM_006715716	chr7	27185116	ENST00000222728	3203	homeobox A6
A_23_P70968	0.0270428	3.18881	up	7.78332	0.511058	6.11031	0.996724	HOXA7	NM_006896	chr7	27194431	ENST00000523796	3204	homeobox A7	Hs.610216
A_23_P363316	0.0159775	5.25164	up	10.0392	0.401651	7.64647	1.26664	HOXB5	NM_002147	chr17	46668806	ENST00000239151	3215	homeobox B5	Hs.654456
A_23_P66682	0.0442211	2.55146	up	10.0444	0.435764	8.69307	0.984406	HOXB6	NM_018952	chr17	46673193	ENST00000225648	3216	homeobox B6	Hs.98428
A_33_P3300975	0.0211156	2.3226	up	11.1346	0.198745	9.91888	0.70099	HOXC4	NM_014620	chr12	54449755	ENST00000430889	3221	homeobox C4	Hs.549040
A_23_P162355	0.00622368	2.07489	up	6.29488	0.18632	5.24184	0.365197	HOXC5	NM_018953	chr12	54428108	ENST00000312492	3222	homeobox C5	Hs.549040
A_23_P78762	0.021386	2.08702	up	8.39579	0.428533	7.33435	0.508116	HSD17B14	NM_016246	chr19	49335939	ENST00000263278	51171	hydroxysteroid (17-beta) dehydrogenase 14	Hs.18788
A_23_P25030	0.0479349	3.59639	down	8.57466	1.45024	10.4212	0.806981	HSD17B6	NM_003725	chr12	57180933	ENST00000554150	8630	hydroxysteroid (17-beta) dehydrogenase 6	Hs.524513
A_33_P3380762	0.0473825	2.87479	up	7.96201	0.839627	6.43855	0.980441	HSD52	NR_027120	chr1	59597617	ENST00000425914	729467	uncharacterized LOC729467	Hs.662291
A_23_P88303	0.0339177	2.39027	down	9.28608	0.746271	10.5433	0.606403	HSPA2	NM_021979	chr14	65009538	ENST00000247207	3306	heat shock 70kDa protein 2	Hs.432648
A_24_P32139	0.0177827	2.14784	down	2.02122	0.420551	3.12411	0.495546	HTR3E	NM_182589	chr3	183824669	ENST00000415389	285242	5-hydroxytryptamine (serotonin) receptor 3E, ionotropic	Hs.449179
A_33_P3270776	0.00937724	3.05346	up	9.84169	0.463838	8.23124	0.610266	HTRA3	NM_001297559	chr4	8288450	ENST00000382512	94031	HtrA serine peptidase 3	Hs.479119
A_33_P3395532	0.0222921	6.20595	up	6.0705	1.15326	3.43685	1.26775	IFIT1B	NM_001010987	chr10	91144900	ENST00000371809	439996	interferon-induced protein with tetratricopeptide repeats 1B	Hs.500491
A_33_P3242973	0.031192	2.34511	up	5.0083	0.653656	3.77864	0.617816	IGF2BP2	NM_006548	chr3	185363403	ENST00000550858	10644	insulin-like growth factor 2 mRNA binding protein 2	Hs.35354
A_24_P186274	0.0134778	3.25635	down	4.50909	0.865965	6.21235	0.472033	IGFBPL1	NM_001007563	chr9	38411404	ENST00000377694	347252	insulin-like growth factor binding protein-like 1	Hs.349705
A_23_P153571	0.0132002	7.14877	down	1.40522	0.00208701	4.24291	1.47148	IGFL2	NM_001002915	chr19	46664359	ENST00000600243	147920	IGF-like family member 2	Hs.99376
A_23_P393713	0.00212558	2.3898	down	5.56795	0.0758	6.82484	0.271091	IGHMBP2	NM_002180	chr11	68707319	ENST00000255078	3508	immunoglobulin mu binding protein 2	Hs.503048
A_23_P125303	0.00659319	3.87097	down	1.78109	0.443297	3.73379	0.686686	IGSF1	NM_001555	chrX	130408688	ENST00000370904	3547	immunoglobulin superfamily, member 1	Hs.22111
A_23_P85441	0.016713	3.05373	up	7.27966	0.932251	5.66908	0.377873	IGSF9	NM_020789	chr1	159896936	ENST00000611023	57549	immunoglobulin superfamily, member 9	Hs.591472
A_23_P85209	0.0492867	2.55783	up	5.95531	0.928699	4.60039	0.757119	IL13RA2	NM_000640	chrX	114238591	ENST00000243213	3598	interleukin 13 receptor, alpha 2	Hs.336046
A_23_P145514	0.0347856	2.99407	up	7.56949	1.22716	5.98738	0.387668	IL20RA	NM_014432	chr6	137321197	ENST00000367748	53832	interleukin 20 receptor, alpha	Hs.445868
A_23_P91850	0.0159097	3.83592	up	9.43791	0.934491	7.49834	0.684716	IL20RB	NM_144717	chr3	136729798	ENST00000475972	53833	interleukin 20 receptor beta	Hs.61232
A_23_P128503	0.00562795	2.33941	up	4.26718	0.517123	3.04103	0.103789	IL26	NM_018402	chr12	68595244	ENST00000229134	55801	interleukin 26	Hs.272350
A_23_P125686	0.0485783	2.34352	down	2.71538	0.776022	3.94406	0.731617	INGX	NR_002226	chrX	70711845	ENST00000489074	27160	inhibitor of growth family, X-linked, pseudogene	Hs.721806
A_23_P109184	0.0154574	3.8895	down	1.58829	0.010175	3.54787	1.05894	INSM1	NM_002196	chr20	20351123	ENST00000310227	3642	insulinoma-associated 1	Hs.89584
A_33_P3316078	0.0436003	2.69646	up	6.90473	0.803735	5.47367	0.868455	INTS6	NM_001039938	chr13	52023633	ENST00000442263	26512	integrator complex subunit 6	Hs.439440
A_19_P00317775	0.0211156	2.00344	down	5.84233	0.188126	6.84481	0.567517	IPW	NR_023915	chr15	25367338		3653	imprinted in Prader-Willi syndrome (non-protein coding)	Hs.555970
A_33_P3287228	0.0406873	2.50821	down	2.38948	0.846024	3.71614	0.683173	IQCD	AK127152	chr12	113640099		115811	IQ motif containing D	Hs.568276
A_33_P3332547	0.0419512	2.38761	down	8.34407	0.759385	9.59963	0.700792	IQCJ-SCHIP1	NM_001197113	chr3	159606672	ENST00000475932	100505385	IQCJ-SCHIP1 readthrough	Hs.134665
A_33_P3297562	0.0465721	2.12677	up	9.87245	0.521575	8.78379	0.731629	IRX2	NM_033267	chr5	2746880	ENST00000302057	153572	iroquois homeobox 2	Hs.282089
A_23_P46781	0.0495434	3.21733	down	10.0201	1.43298	11.706	0.607573	ITGA8	NM_003638	chr10	15561305	ENST00000378076	8516	integrin, alpha 8	Hs.171311
A_23_P202053	0.0319892	2.01378	up	2.60243	0.795241	1.59253	0.0719067	ITIH2	NM_002216	chr10	7786219	ENST00000613369	3698	inter-alpha-trypsin inhibitor heavy chain 2	Hs.75285
A_33_P3313145	0.0414225	4.4237	down	8.51908	1.35085	10.6643	1.15296	ITIH3	NM_002217	chr3	52842638	ENST00000493136	3699	inter-alpha-trypsin inhibitor heavy chain 3	Hs.76716
A_24_P292253	0.00693109	2.07584	down	4.85004	0.338029	5.90374	0.29683	ITIH5	NM_030569	chr10	7602615	ENST00000397146	80760	inter-alpha-trypsin inhibitor heavy chain family, member 5	Hs.498586
A_24_P379820	0.0103471	3.77186	down	5.96986	0.366121	7.88513	0.850926	ITM2C	NM_030926	chr2	231742895	ENST00000326427	81618	integral membrane protein 2C	Hs.111577
A_33_P3255290	0.0306805	2.24182	up	5.72958	0.725423	4.56491	0.475135	JAKMIP2	NM_014790	chr5	146997483	ENST00000333010	9832	janus kinase and microtubule interacting protein 2	Hs.744926
A_23_P68423	0.0155011	2.897	down	3.75707	0.73545	5.29163	0.527002	JPH2	NM_175913	chr20	42806098	ENST00000342272	57158	junctophilin 2	Hs.441737
A_24_P150791	0.00876943	2.83079	down	2.8947	0.484165	4.3959	0.520573	JPH3	NM_020655	chr16	87731363	ENST00000563609	57338	junctophilin 3	Hs.592068
A_33_P3325665	0.0051479	4.19486	up	5.51087	0.67424	3.44225	0.513505	JPH4	BC109228	chr14	24038560		84502	junctophilin 4	Hs.597841
A_24_P410797	0.0368203	2.52125	down	7.82277	0.940518	9.15691	0.528721	KALRN	AK125979	chr3	124394079	ENST00000393496	8997	kalirin, RhoGEF kinase	Hs.8004
A_19_P00317960	0.00783556	3.46909	up	3.37485	0.878434	1.58029	0.151558	KC6	CN267978	chr18	39101235	ENST00000600183	641516	keratoconus gene 6	Hs.722666
A_23_P417173	0.0131627	3.16809	down	7.56147	0.614878	9.22509	0.667869	KCNA5	NM_002234	chr12	5155673	ENST00000252321	3741	potassium channel, voltage gated shaker related subfamily A, member 5	Hs.150208
A_23_P30554	0.0416869	2.28242	up	3.84162	0.66007	2.65106	0.703993	KCNIP1	NM_001034837	chr5	170163016	ENST00000520740	30820	Kv channel interacting protein 1	Hs.484111
A_33_P3213822	0.0361616	4.76243	up	8.70186	0.778018	6.45016	1.4938	KCNK2	NM_001017424	chr1	215410352	ENST00000444842	3776	potassium channel, two pore domain subfamily K, member 2	Hs.497745
A_32_P181222	0.00645368	3.48792	down	8.10862	0.669259	9.91099	0.429194	KCNMA1	NM_002247	chr10	78844448	ENST00000404857	3778	potassium channel, calcium activated large conductance subfamily M alpha, member 1	Hs.144795
A_24_P206121	0.0216503	2.23176	down	8.45431	0.407646	9.61249	0.594451	KCNMB1	NM_004137	chr5	169810819	ENST00000521859	3779	potassium channel subfamily M regulatory beta subunit 1	Hs.484099
A_33_P3281606	0.0363631	5.65436	down	4.12594	1.75586	6.62531	1.00635	KCNT1	NM_001272003	chr9	138684933	ENST00000263604	57582	potassium channel, sodium activated subfamily T, member 1	Hs.104950
A_33_P3220723	0.0221043	2.29158	down	8.27684	0.700098	9.47318	0.389228	KIAA0922	NM_015196	chr4	154557763	ENST00000409663	23240	KIAA0922	Hs.732450
A_23_P319232	0.0306005	2.61897	down	3.18035	0.911229	4.56935	0.515802	KIAA1045	BC041169	chr9	34982129	ENST00000242315	23349	KIAA1045	Hs.7989
A_33_P3419134	0.0317388	2.13252	up	3.07649	0.62911	1.98393	0.513256	KIAA1598	CR749417	chr10	118615778		57698	KIAA1598	Hs.501140
A_33_P3211384	0.0283955	2.64938	up	5.9737	0.632375	4.56805	0.751393	KIAA1683	NM_001145305	chr19	18377031	ENST00000600359	80726	KIAA1683	Hs.732366
A_33_P3290955	0.00750467	2.73707	up	11.7352	0.518836	10.2826	0.411122	KIAA1875	NR_024207	chr8	145172632	ENST00000488801	340390	KIAA1875	Hs.98723
A_33_P3421338	0.0190556	2.4637	down	2.24602	0.622707	3.54684	0.513988	KIF18B	NM_001265577	chr17	43006235	ENST00000590129	146909	kinesin family member 18B	Hs.135094
A_33_P3311755	0.0495434	3.16342	down	3.51629	1.42576	5.17777	0.573445	KIF23	NM_138555	chr15	69738370	ENST00000560125	9493	kinesin family member 23	Hs.270845
A_19_P00810156	0.0109579	2.08767	up	10.0213	0.50634	8.95945	0.245369	KIFC1	CU687391	chr6	33368060	ENST00000467671	3833	kinesin family member C1	Hs.520943
A_33_P3270346	5.79064e-05	2.83494	down	1.6472	0.0247134	3.15052	0.0862181	KIR2DL5A	NM_020535	chr19_gl000209_random	89704	ENST00000615969	57292	killer cell immunoglobulin-like receptor, two domains, long cytoplasmic tail, 5A	Hs.740906
A_23_P502590	0.0274337	2.04367	down	1.67903	0.545694	2.71019	0.470651	KIR2DS4	NM_012314	chr19	55351092	ENST00000391729	3809	killer cell immunoglobulin-like receptor, two domains, short cytoplasmic tail, 4	Hs.654608
A_33_P3340926	0.010578	2.29992	down	1.8824	0.422006	3.08398	0.433453	KIR3DX1	NR_026716	chr19	55053794	ENST00000221567	90011	killer cell immunoglobulin-like receptor, three domains, X1	Hs.288520
A_33_P3288805	0.0155323	2.5118	down	3.14557	0.596116	4.4743	0.492289	KLC2	NM_001134774	chr11	66033593	ENST00000394067	64837	kinesin light chain 2	Hs.280792
A_23_P40805	0.0134662	2.81	down	2.6311	0.885519	4.12167	0.0771894	KLF15	NM_014079	chr3	126062456	ENST00000296233	28999	Kruppel-like factor 15	Hs.272215
A_33_P3243702	0.0362896	3.3527	down	6.04911	1.31113	7.79444	0.565537	KLHL30	NM_198582	chr2	239061488	ENST00000409223	377007	kelch-like family member 30	Hs.591595
A_33_P3302881	0.0246223	3.65412	down	1.88258	0.477194	3.75211	1.10195	KLHL31	NM_001003760	chr6	53516396	ENST00000407079	401265	kelch-like family member 31	Hs.131064
A_24_P42136	0.0461921	2.1191	down	9.30908	0.59798	10.3925	0.677816	KRT18	NM_000224	chr12	53345577	ENST00000504966	3875	keratin 18, type I	Hs.406013
A_23_P4387	0.0477874	2.2175	up	3.26501	0.952001	2.11607	0.407239	KRT24	NM_019016	chr17	38854494	ENST00000264651	192666	keratin 24, type I	Hs.87383
A_33_P3315263	0.00368257	11.5574	up	9.06316	1.27557	5.53241	0.515081	KRT79	NM_175834	chr12	53215321	ENST00000330553	338785	keratin 79, type II	Hs.711471
A_24_P314534	0.0183613	2.13756	down	2.53279	0.52465	3.62875	0.416163	KRTAP13-2	NM_181621	chr21	31744011	ENST00000399889	337959	keratin associated protein 13-2	Hs.58152
A_24_P246107	0.00869982	2.24616	down	2.54122	0.550531	3.70868	0.180138	KRTAP13-4	NM_181600	chr21	31802946	ENST00000334068	284827	keratin associated protein 13-4	Hs.553677
A_33_P3254579	0.0113297	2.29588	down	1.69448	0.490979	2.89353	0.398243	KRTAP1-5	NM_031957	chr17	39183227	ENST00000361883	83895	keratin associated protein 1-5	Hs.534499
A_33_P3340649	0.00728841	2.42539	up	5.0393	0.296533	3.76108	0.457063	KRTAP19-8	NM_001099219	chr21	32410478	ENST00000382822	728299	keratin associated protein 19-8	Hs.580875
A_33_P3306619	0.00912057	2.08553	down	2.03691	0.350101	3.09732	0.354782	KRTAP25-1	NM_001128598	chr21	31661463	ENST00000416044	100131902	keratin associated protein 25-1	Hs.580882
A_33_P3283030	0.0268903	3.20073	down	1.71786	0.55522	3.39626	0.97931	KRTAP29-1	NM_001257309	chr17	39458078	ENST00000391353	100533177	keratin associated protein 29-1	Hs.744833
A_33_P3411315	0.011454	2.47496	up	9.557	0.306061	8.24959	0.582911	KRTAP3-3	NM_033185	chr17	39150053	ENST00000391586	85293	keratin associated protein 3-3	Hs.662759
A_33_P3363310	0.00320011	2.01016	up	6.97059	0.258825	5.96328	0.172924	KRTAP5-10		chr11	71279921	ENST00000376536	387273	keratin associated protein 5-10
A_24_P207995	0.000585215	5.14292	down	1.99165	0.36614	4.35424	0.219082	L1CAM	NM_000425	chrX	153128196	ENST00000361699	3897	L1 cell adhesion molecule	Hs.522818
A_33_P3272849	0.0288861	3.07454	up	4.81628	1.18718	3.19591	0.337298	LCN8	XM_006716953	chr9	139650041	ENST00000479767	138307	lipocalin 8	Hs.323991
A_24_P201367	0.0259397	4.87791	down	3.96642	1.40473	6.25268	0.830472	LDB3	NM_001171611	chr10	88452322	ENST00000372066	11155	LIM domain binding 3	Hs.657271
A_33_P3236441	0.00739625	2.58281	up	10.9655	0.409616	9.59652	0.445242	LDHAL6A	NM_144972	chr11	18500808	ENST00000396213	160287	lactate dehydrogenase A-like 6A	Hs.668877
A_24_P20630	0.0422625	2.54726	up	7.64415	0.442812	6.29521	0.964186	LEF1	NM_016269	chr4	108968746	ENST00000503879	51176	lymphoid enhancer-binding factor 1	Hs.743478
A_24_P397817	0.0478364	3.19667	down	4.24325	0.525091	5.91982	1.27286	LEP	NM_000230	chr7	127897079	ENST00000308868	3952	leptin	Hs.194236
A_23_P254917	0.0264745	2.02682	down	4.26706	0.593799	5.28628	0.395682	LGALS4	NM_006149	chr19	39292766	ENST00000595342	3960	lectin, galactoside-binding, soluble, 4	Hs.5302
A_24_P310256	0.0469394	2.26417	down	9.16235	1.01443	10.3413	0.324276	LGI4	NM_139284	chr19	35615652	ENST00000591840	163175	leucine-rich repeat LGI family, member 4	Hs.65256
A_23_P99253	0.0129369	2.33092	up	6.77842	0.229031	5.55752	0.582852	LIN7A	NM_004664	chr12	81191442	ENST00000261203	8825	lin-7 homolog A (C. elegans)	Hs.144333
A_33_P3219245	0.00560367	2.73673	down	4.73595	0.495713	6.1884	0.344326	LINC00476	NR_023390	chr9	98568486		100128782	long intergenic non-protein coding RNA 476	Hs.494549
A_33_P3374893	0.0292486	2.74158	up	4.53508	0.565712	3.08008	0.842518	LINC00487	NR_038369	chr2	6869332	ENST00000382045	400941	long intergenic non-protein coding RNA 487	Hs.446195
A_23_P342398	0.0103202	2.23247	up	3.27031	0.361413	2.11167	0.436319	LINC00612		chr12	9208214		253128	long intergenic non-protein coding RNA 612	Hs.408739
A_19_P00809728	0.00852837	4.93267	up	8.72407	1.1733	6.4217	0.141129	LINC00630	NR_038988	chrX	102082013	ENST00000435966	100287765	long intergenic non-protein coding RNA 630	Hs.687084
A_33_P3390177	0.0470124	2.01585	up	5.86318	0.725379	4.85179	0.497107	LINC00884	NR_033929	chr3	194209094		401106	long intergenic non-protein coding RNA 884	Hs.407087
A_23_P360268	0.024391	2.37073	down	3.47101	0.626644	4.71635	0.550395	LINC00889	NR_026935	chrX	137697679		158696	long intergenic non-protein coding RNA 889	Hs.558664
A_33_P3518572	0.0299081	2.25929	up	9.35715	0.667597	8.18128	0.536545	LINC00941	NR_040245	chr12	30955519	ENST00000547804	100287314	long intergenic non-protein coding RNA 941	Hs.355210
A_33_P3392000	0.0134778	2.09213	up	10.0978	0.513487	9.03278	0.309968	LINC00963	NR_038955	chr9	132264707	ENST00000607931	100506190	long intergenic non-protein coding RNA 963	Hs.529860
A_33_P3248252	0.0159097	3.02267	up	8.26881	0.871304	6.67299	0.429946	LINC00999	NR_024497	chr10	38739874		399744	long intergenic non-protein coding RNA 999	Hs.497951
A_19_P00321571	0.0344952	2.11778	down	2.08811	0.541779	3.17067	0.603958	LINC01108	NR_108097	chr6	14285358		102216342	long intergenic non-protein coding RNA 1108	Hs.563409
A_24_P786357	0.00212558	11.4679	up	5.19864	1.10473	1.67911	0.13239	LINC01120	NR_036499	chr2	132165668	ENST00000437751	389043	long intergenic non-protein coding RNA 1120	Hs.586791
A_33_P3322874	0.00340101	2.14787	down	1.42717	0.00718458	2.53008	0.335425	LINC01159	NR_110374	chr2	105488716	ENST00000433433	102682016	long intergenic non-protein coding RNA 1159	Hs.638438
A_33_P3399768	0.0351537	3.23637	down	6.33109	1.1262	8.02547	0.726269	LINC01160	NR_034126	chr1	112141629		100129269	long intergenic non-protein coding RNA 1160	Hs.689728
A_19_P00318775	0.0220585	3.03694	up	3.70607	0.541546	2.10345	0.852168	LINC01193		chr15	21198563	ENST00000553416	348120	long intergenic non-protein coding RNA 1193	Hs.116287
A_33_P3292083	0.0101608	2.18496	up	5.07875	0.294811	3.95114	0.451897	LINC01301		chr8	61325582	ENST00000530033	100505532	long intergenic non-protein coding RNA 1301
A_23_P166508	0.00212558	2.07461	up	11.1653	0.192074	10.1125	0.192993	LINC01315	NR_120595	chr22	42760567	ENST00000424852	102723775	long intergenic non-protein coding RNA 1315	Hs.335413
A_33_P3274622	0.00281129	2.07497	up	7.6303	0.173572	6.57721	0.23894	LINC01347	NR_029401	chr1	243264840	ENST00000417964	731275	long intergenic non-protein coding RNA 1347	Hs.722350
A_33_P3258767	0.0209719	2.28772	up	2.98664	0.772728	1.79273	0.226613	LINC01387	NR_120518	chr18	6590590	ENST00000584361	100130480	long intergenic non-protein coding RNA 1387	Hs.646267
A_32_P211248	0.00594163	3.106	up	5.69105	0.151514	4.05599	0.620581	LINC01405	NR_036513	chr12	111375193	ENST00000331096	100131138	long intergenic non-protein coding RNA 1405	Hs.152129
A_19_P00802433	0.00333105	9.86759	up	11.4826	1.18965	8.17989	0.259298	LINC01564		chr6	53495838		101927171	long intergenic non-protein coding RNA 1564
A_19_P00325604	0.0134778	2.51739	up	7.78376	0.609046	6.45183	0.440961	LINC-ROR	NR_048536	chr18	54722350	ENST00000553704	100885779	long intergenic non-protein coding RNA, regulator of reprogramming	Hs.742426
A_23_P88559	0.0125178	2.32013	up	6.56397	0.633288	5.34977	0.258742	LIPC	NM_000236	chr15	58861011	ENST00000356113	3990	lipase, hepatic	Hs.654472
A_23_P84219	0.0485993	2.16664	up	4.09058	0.656063	2.97512	0.698242	LIPH	NM_139248	chr3	185225701	ENST00000296252	200879	lipase, member H	Hs.68864
A_33_P3368879	0.0210362	2.77821	down	9.66025	0.865722	11.1344	0.459219	LMOD1	NM_012134	chr1	201869698	ENST00000616739	25802	leiomodin 1 (smooth muscle)	Hs.519075
A_33_P3240043	0.0190556	2.95838	up	5.48053	0.276241	3.91572	0.869061	lnc-AC005323.1.1-1		chr17	10441114			lnc-AC005323.1.1-1:1
A_33_P3441639	0.0250847	4.61073	down	6.75037	1.44001	8.95537	0.638806	lnc-ANP32A-3	AK056793	chr15	69689243			lnc-ANP32A-3:1	Hs.147229
A_33_P3299921	0.0256808	2.58359	up	4.70377	0.328518	3.33439	0.823424	lnc-CBWD5-2		chr4	132645837			lnc-CBWD5-2:1	Hs.694468
A_19_P00802420	0.0315317	2.71663	down	3.62859	0.727486	5.07041	0.765791	lnc-CKAP2L-1		chr2	113399594			lnc-CKAP2L-1:6
A_33_P3226385	0.0265435	2.02814	down	3.39426	0.65647	4.41442	0.3163	lnc-EFR3B-2		chr2	25431953			lnc-EFR3B-2:1
A_19_P00803697	0.0250895	2.09724	down	3.55595	0.665725	4.62444	0.338106	lnc-EMX2-1		chr10	119250193			lnc-EMX2-1:2
A_33_P3372722	0.00970708	2.44925	up	3.9845	0.469055	2.69216	0.42402	lnc-ENDOD1-1		chr11	94964778			lnc-ENDOD1-1:7
A_33_P3253401	0.0307006	2.42786	down	4.16015	0.888739	5.43984	0.402009	lnc-ENPP1-2	DB576317	chr6	132398474			lnc-ENPP1-2:1	Hs.730533
A_23_P432506	0.0231086	4.04452	down	2.91227	1.14436	4.92823	0.754282	lnc-GATA5-2	AK054875	chr20	61142578			lnc-GATA5-2:2	Hs.337024
A_19_P00810673	0.0231086	2.09624	up	7.09073	0.396988	6.02292	0.549788	lnc-GPD2-1		chr2	157198365			lnc-GPD2-1:1
A_19_P00805593	0.0101171	3.98925	up	3.66196	1.04131	1.66584	0.25979	lnc-GPR26-4		chr10	125277534			lnc-GPR26-4:1
A_33_P3299958	0.0374052	2.21779	up	7.21753	0.738616	6.06841	0.542649	lnc-KIAA0087-2		chr7	26411778			lnc-KIAA0087-2:2
A_19_P00331618	0.00611505	2.41458	up	8.42929	0.38497	7.15752	0.358355	lnc-LTBP3-2		chr11	65266817			lnc-LTBP3-2:3
A_33_P3751230	0.0153241	2.35247	down	2.52445	0.662845	3.75863	0.317361	lnc-MIB2-1		chr1	1545701			lnc-MIB2-1:4	Hs.633349
A_33_P3353330	0.0112538	2.04411	up	4.56316	0.483686	3.53169	0.261777	lnc-MTFP1-2	AK098147	chr22	30888732			lnc-MTFP1-2:1
A_19_P00322183	0.0344598	2.05241	down	2.31075	0.75429	3.34807	0.327906	lnc-NR5A2-1		chr1	200384539			lnc-NR5A2-1:1
A_33_P3222056	0.0259142	2.1076	down	1.70976	0.0273579	2.78536	0.680469	lnc-RP11-148O21.2.1-1		chr8	11416121			lnc-RP11-148O21.2.1-1:1
A_33_P3377399	0.0339578	2.0567	up	4.41778	0.74938	3.37744	0.334212	lnc-RP11-778D12.2.1-4		chr8	106810367			lnc-RP11-778D12.2.1-4:5
A_33_P3213832	0.00333105	11.5274	up	9.43196	1.18513	5.90496	0.495972	lnc-SNX24-1	DA967691	chr5	122390279			lnc-SNX24-1:1	Hs.628766
A_33_P3224946	0.00340101	4.12257	up	5.02752	0.349887	2.98398	0.587224	lnc-SREK1-1	AK127903	chr5	65867742			lnc-SREK1-1:1	Hs.742398
A_33_P3356517	0.0407348	2.25465	down	2.73452	0.983337	3.90743	0.235667	lnc-TARDBP-2		chr1	11162096			lnc-TARDBP-2:2
A_19_P00805812	0.0105652	5.05386	up	8.40096	1.26159	6.06357	0.270283	lnc-UQCRFS1-9		chr19	28262739			lnc-UQCRFS1-9:20
A_33_P3368895	0.0318294	2.04337	up	9.8153	0.746619	8.78435	0.284733	lnc-UXS1-4		chr2	106471532			lnc-UXS1-4:1
A_33_P3395442	0.00513615	3.09221	up	4.72183	0.428035	3.0932	0.477647	lnc-VAMP1-1	AK056500	chr12	6548173			lnc-VAMP1-1:3	Hs.655224
A_33_P3355454	0.0069673	2.41916	up	3.70056	0.19535	2.42606	0.48623	lnc-ZNF133-2		chr20	18362171			lnc-ZNF133-2:1
A_33_P3537861	0.0381558	3.43232	up	3.27661	1.52864	1.49743	0.0200858	LOC100126448	EF565113	chrX	121376384		100126448	uncharacterized LOC100126448	Hs.695846
A_24_P934126	0.025454	2.26725	down	2.35011	0.678697	3.53105	0.458317	LOC100128035	AY358772	chr3	111577388		100128035	VGSA5840	Hs.650705
A_33_P3279949	0.0192664	2.42757	down	2.37322	0.718612	3.65273	0.390417	LOC100128170	AK124170	chr20	42583636		100128170	uncharacterized LOC100128170	Hs.26608
A_33_P3218490	0.0272334	2.26362	up	3.09997	0.65941	1.92134	0.506591	LOC100128226	AB128931	chr11	112952211		100128226	hypothetic protein	Hs.694587
A_33_P3366754	0.0118182	2.85502	up	5.3594	0.685306	3.8459	0.459892	LOC100128670	AK126945	chr9	92086532		100128670	uncharacterized LOC100128670	Hs.689515
A_33_P3263287	0.0351537	2.71623	down	2.37091	0.822298	3.81251	0.747328	LOC100129111	AK126895	chr11	8059775		100129111	uncharacterized LOC100129111	Hs.627496
A_33_P3385121	0.0467539	2.44544	up	3.10487	1.00813	1.81478	0.536866	LOC100129322	AK127678	chr6	11351216		100129322	uncharacterized LOC100129322	Hs.662009
A_33_P3285092	0.00979905	2.07438	down	4.02312	0.191983	5.0758	0.441984	LOC100129763	AK126123	chr4	8243806		100129763	uncharacterized LOC100129763	Hs.636684
A_19_P00317547	0.0474518	2.24375	up	3.33041	0.155288	2.1645	0.354921	LOC100130476		chr6	138144929		100130476	uncharacterized LOC100130476	Hs.598050
A_33_P3382919	0.0114858	2.90213	up	7.17092	0.734928	5.63381	0.412933	LOC100130587	NR_110634	chr20	61999544		100130587	uncharacterized LOC100130587	Hs.640129
A_33_P3344291	0.0113016	2.00163	up	5.64351	0.250315	4.64233	0.427182	LOC100130698	XR_111092	chr10	82012926		100130698	uncharacterized LOC100130698	Hs.447456
A_33_P3294720	0.00330284	2.45776	down	2.05072	0.25821	3.34806	0.319341	LOC100130865	AK123130	chr4	2265554		100130865	uncharacterized LOC100130865	Hs.736162
A_33_P3378630	0.0153241	2.49565	down	1.97681	0.64848	3.29623	0.424477	LOC100131195	AK097743	chr10	44166725		100131195	uncharacterized LOC100131195	Hs.650844
A_33_P3375170	0.0176088	2.26325	up	5.31315	0.611301	4.13476	0.389639	LOC100131242	AK124483	chr17	79236999		100131242	uncharacterized LOC100131242	Hs.689575
A_33_P3632937	0.0277042	2.09811	down	8.49727	0.413008	9.56636	0.595726	LOC100131262	XR_132952	chr11	880867		100131262	uncharacterized LOC100131262	Hs.657010
A_33_P3330179	0.026298	2.03254	up	4.24898	0.537272	3.22569	0.452886	LOC100131372	XR_112955	chr7	467143		100131372	uncharacterized LOC100131372	Hs.704272
A_33_P3243649	0.0379271	3.42727	up	7.64923	0.74403	5.87217	1.15037	LOC100131831	AK129685	chr19	13950493		100131831	uncharacterized LOC100131831	Hs.625909
A_33_P3369441	0.0272628	2.3534	up	5.03508	0.70602	3.80033	0.519772	LOC100132111	NR_024237	chr1	151814447		100132111	uncharacterized LOC100132111	Hs.697059
A_33_P3291614	0.0112265	2.66299	down	3.56263	0.662232	4.97568	0.380792	LOC100133039	AK058041	chr3	11605121		100133039	uncharacterized LOC100133039	Hs.667544
A_33_P3212117	0.028821	2.14911	down	1.58075	0.024299	2.68448	0.728861	LOC100288619	AK130873	chr10	1017103		100288619	uncharacterized LOC100288619	Hs.639992
A_33_P3243278	0.0379111	2.82932	down	2.73146	0.78976	4.23192	0.874768	LOC100505504	XR_428947	chr11	66177459		100505504	uncharacterized LOC100505504
A_24_P940434	0.0224797	3.30779	down	2.06284	0.54607	3.78871	0.942414	LOC100996455	NR_073177	chr11	64218883	ENST00000316124	100996455	uncharacterized LOC100996455	Hs.634142
A_19_P00316035	0.0409862	2.06265	down	2.17324	0.713317	3.21774	0.485639	LOC101927151	XR_243976	chr19	28409646	ENST00000591549	101927151	uncharacterized LOC101927151
A_33_P3325708	0.00996774	2.15543	up	5.72472	0.525649	4.61675	0.213476	LOC101927801	XR_425468	chr2	122552104	ENST00000422649	101927801	uncharacterized LOC101927801	Hs.736694
A_33_P3413810	0.0187561	2.31522	up	4.64518	0.417599	3.43403	0.585631	LOC101928038	XM_005276035	chr9	136758619		101928038	CDK5 and ABL1 enzyme substrate 2-like
A_33_P3399480	0.0381664	2.73002	down	3.04139	0.918318	4.4903	0.72394	LOC101928307	XR_250014	chr6	69344189		101928307	uncharacterized LOC101928307	Hs.535825
A_19_P00317748	0.000887887	2.87399	down	1.57128	0.0753537	3.09434	0.257775	LOC101928858	XR_249793	chr5	67096587	ENST00000513234	101928858	uncharacterized LOC101928858	Hs.334066
A_33_P3294317	0.00456677	2.66245	up	5.27971	0.343629	3.86696	0.40357	LOC101928880	NR_110944	chr16	88228764	ENST00000569362	101928880	uncharacterized LOC101928880
A_19_P00316159	0.0082741	2.75918	up	12.4279	0.526605	10.9636	0.446536	LOC101929452		chr2	7217835		101929452	uncharacterized LOC101929452
A_19_P00319963	0.0178433	3.50962	down	1.81634	0.440722	3.62765	0.954694	LOC101929683	XR_242023	chr6	44042250	ENST00000455005	101929683	uncharacterized LOC101929683	Hs.610989
A_33_P3389336	0.0205113	2.06783	up	3.14979	0.503039	2.10167	0.430942	LOC101929918	XR_424216	chr11	34072273		101929918	uncharacterized LOC101929918
A_33_P3319150	0.00333105	11.2545	up	7.91502	1.18186	4.42259	0.465098	LOC101930426	XM_005276049	chrUn_gl000228	27204		101930426	double homeobox protein 4-like protein 4-like
A_23_P313031	0.0103471	2.02653	up	6.80724	0.447329	5.78822	0.262548	LOC101930506	XR_249340	chr2	242946073		101930506	uncharacterized LOC101930506	Hs.653239
A_33_P3250555	0.0220585	2.04397	down	2.7488	0.210255	3.78018	0.58908	LOC102723882	AF295728	chr18	1278570	ENST00000584090	102723882	uncharacterized LOC102723882
A_33_P3233489	0.0377917	2.72275	down	1.65633	0.496284	3.10139	0.976876	LOC102723924	XR_426679	chr1	41730160	ENST00000422305	102723924	uncharacterized LOC102723924
A_33_P3391756	0.0452316	2.23998	down	3.80608	0.842112	4.96957	0.547322	LOC102724312	NR_125994	chr1	1365942	ENST00000434150	102724312	uncharacterized LOC102724312
A_33_P3763412	0.0344598	2.13753	down	2.7814	0.411453	3.87735	0.687256	LOC102724434	AK097428	chr7	115915661	ENST00000457033	102724434	uncharacterized LOC102724434	Hs.667624
A_33_P3322879	0.0196957	4.96498	up	5.65478	1.2098	3.343	0.85477	LOC102724484	NR_120522	chr7	29238671		102724484	uncharacterized LOC102724484	Hs.638665
A_19_P00318187	0.00562795	2.02169	up	4.13949	0.373602	3.12392	0.184036	LOC102724861		chr2	216578423	ENST00000417485	102724861	uncharacterized LOC102724861
A_33_P3338270	0.0132002	2.65224	down	2.35936	0.726275	3.76657	0.349866	LOC102725249	AK125436	chr15	84865717	ENST00000560634	102725249	chondroitin sulfate proteoglycan 4-like	Hs.498322
A_33_P3282364	0.00954448	2.47329	up	5.34729	0.582594	4.04086	0.309172	LOC102725343	XR_424311	chr12	7282108		102725343	uncharacterized LOC102725343
A_33_P3544880	0.00684085	2.19372	down	6.96322	0.300638	8.0966	0.36535	LOC142937	BC008131	chr10	6214512		142937	uncharacterized protein BC008131	Hs.679824
A_23_P412427	0.0414225	2.09728	down	4.23747	0.438213	5.30599	0.714207	LOC171391	AF435951	chr11	780489		171391	uncharacterized LOC171391	Hs.711081
A_33_P3865368	0.0317388	2.77433	up	6.20039	0.709611	4.72825	0.810516	LOC254896	NR_046173	chr8	22960988		254896	uncharacterized LOC254896	Hs.735240
A_33_P3870056	0.0371983	2.06789	up	6.90649	0.581808	5.85833	0.570163	LOC283335	NR_033854	chr12	53437182	ENST00000434344	283335	uncharacterized LOC283335	Hs.657060
A_33_P3718699	0.016482	4.73838	up	3.83921	1.4035	1.59482	0.251305	LOC283737	AK096897	chr15	87459327		283737	uncharacterized LOC283737	Hs.31795
A_33_P3663105	0.00291457	2.72907	up	4.05629	0.450837	2.60788	0.14646	LOC284263	BC038429	chr18	43109759		284263	uncharacterized LOC284263	Hs.135642
A_33_P3317623	0.00997584	2.42265	up	10.219	0.48927	8.94238	0.404434	LOC284379		chr19	54102912	ENST00000600193	284379	solute carrier family 7 (cationic amino acid transporter, y+ system), member 3 pseudogene	Hs.631571
A_33_P3312885	0.0434235	2.58885	down	1.84689	0.612635	3.2192	0.923518	LOC284379		chr19	54106681	ENST00000599707	284379	solute carrier family 7 (cationic amino acid transporter, y+ system), member 3 pseudogene	Hs.631571
A_33_P3461633	0.0168867	2.16713	up	8.72181	0.501462	7.60603	0.430241	LOC284454	NR_036515	chr19	13945797	ENST00000587762	284454	uncharacterized LOC284454	Hs.436426
A_19_P00321919	0.0497411	3.08626	down	2.10348	0.277524	3.72934	0.323694	LOC284930		chr22	48086469	ENST00000438810	284930	uncharacterized LOC284930
A_33_P3729375	0.014704	2.18972	up	5.80388	0.204707	4.67313	0.565367	LOC285181	AK093857	chr2	219687183		285181	uncharacterized LOC285181	Hs.434525
A_33_P3718274	0.035441	2.40178	up	4.22589	0.93253	2.96179	0.409106	LOC285629	DB296219	chr5	160359288		285629	uncharacterized LOC285629	Hs.554279
A_19_P00316497	0.0205113	2.10848	down	2.4988	0.598456	3.575	0.358687	LOC338797	NR_103736	chr12	131851140	ENST00000428272	338797	uncharacterized LOC338797	Hs.592007
A_19_P00317242	0.00680582	2.14382	down	6.50826	0.482479	7.60844	0.112356	LOC388210		chr16	11479190	ENST00000598234	388210	uncharacterized LOC388210	Hs.188007
A_19_P00800206	0.00282322	5.49557	up	14.6171	0.729357	12.1589	0.360305	LOC400958		chr2	65129721	ENST00000449259	400958	uncharacterized LOC400958	Hs.591565
A_33_P3482249	0.0326169	2.32103	down	3.39296	0.923806	4.60772	0.268239	LOC619427	AL834492	chr8	145021611		619427	uncharacterized LOC619427	Hs.638555
A_33_P3668839	0.0113297	2.95048	down	6.64038	0.301633	8.20133	0.72093	LOC644656	NR_036539	chr11	9481121		644656	uncharacterized LOC644656	Hs.597846
A_19_P00322435	0.00881152	3.04453	up	4.05271	0.603407	2.44649	0.493439	LOC644838		chr2	67402661	ENST00000414404	644838	uncharacterized LOC644838
A_33_P3378707	0.0101171	2.20628	down	6.40992	0.157074	7.55154	0.506558	LOC646214		chr15	21932723		646214	p21 protein (Cdc42/Rac)-activated kinase 2 pseudogene	Hs.510697
A_33_P3520693	0.00868121	2.94513	down	3.47117	0.448965	5.0295	0.570528	LOC646903	NR_036538	chr3	149690360		646903	uncharacterized LOC646903	Hs.632559
A_33_P3245952	0.0268903	3.34808	down	1.82022	0.271811	3.56356	1.10938	LOC648570	AK130915	chr9	16786911		648570	uncharacterized LOC648570	Hs.689283
A_33_P3394405	0.0132377	2.01092	down	4.69623	0.476016	5.70409	0.294081	LOC727721	DB238770	chr1	9241825		727721	uncharacterized LOC727721	Hs.699065
A_33_P3279515	0.0413032	7.51753	up	8.61158	0.895731	5.70133	2.08866	LOC729451	XR_424503	chr14	55152456		729451	uncharacterized LOC729451	Hs.647554
A_33_P3267607	0.0371983	2.88439	up	5.16081	0.541404	3.63254	1.01669	LOC729870	XR_244739	chr4	153855673		729870	uncharacterized LOC729870	Hs.310357
A_33_P3884005	0.00171863	3.57336	up	3.52912	0.33156	1.69183	0.264427	LOC93444	AK000175	chr15	70099234		93444	uncharacterized LOC93444	Hs.270133
A_23_P155463	0.00248069	10.8335	up	11.876	1.05263	8.43858	0.401434	LRRC2	NM_024512	chr3	46557386	ENST00000395905	79442	leucine rich repeat containing 2	Hs.657345
A_23_P131330	0.0204185	3.82597	down	2.86084	0.909892	4.79666	0.833841	LRRTM1	NM_178839	chr2	80529232	ENST00000409148	347730	leucine rich repeat transmembrane neuronal 1	Hs.591580
A_24_P103469	0.0486646	2.02242	up	10.0126	0.423396	8.99656	0.732321	LST1	NM_007161	chr6	31556373	ENST00000376092	7940	leukocyte specific transcript 1	Hs.436066
A_23_P405129	0.00589128	2.97715	down	8.23989	0.282533	9.81382	0.555165	LTBP2	NM_000428	chr14	74965452	ENST00000261978	4053	latent transforming growth factor beta binding protein 2	Hs.512776
A_33_P3418175	0.0174794	3.00378	down	4.43895	0.759117	6.02573	0.603097	LYNX1	NM_177458	chr8	143846092	ENST00000615007	66004	Ly6/neurotoxin 1	Hs.158665
A_32_P55871	0.0317486	2.0725	down	5.25688	0.756158	6.30825	0.299205	MAATS1	NM_033364	chr3	119485317	ENST00000273390	89876	MYCBP-associated, testis expressed 1	Hs.341906
A_23_P252928	0.0118849	2.52158	up	3.02794	0.724376	1.69361	0.208692	MAGEA12	NM_005367	chrX	151899912	ENST00000393900	4111	melanoma antigen family A, 12	Hs.169246
A_33_P3368755	0.00368257	5.82512	up	5.37208	0.921989	2.8298	0.353106	MAGEB6	NM_173523	chrX	26213134	ENST00000379034	158809	melanoma antigen family B, 6	Hs.376011
A_33_P3278573	0.0103985	2.76187	up	7.9688	0.490417	6.50316	0.54682	MAGIX	NM_024859	chrX	49022908	ENST00000616812	79917	MAGI family member, X-linked	Hs.193170
A_23_P157914	0.011454	2.38679	down	8.76356	0.53058	10.0186	0.393929	MAMDC2	NM_153267	chr9	72833499	ENST00000377182	256691	MAM domain containing 2	Hs.547172
A_33_P3316403	0.0402788	2.75765	up	4.25736	1.18062	2.79392	0.415042	MAN2A2	XM_006720507	chr15	91446502	ENST00000560534	4122	mannosidase, alpha, class 2A, member 2	Hs.738557
A_23_P85015	0.0268903	2.34365	down	9.40153	0.536761	10.6303	8.68621	MAOB	NM_000898	chrX	43626278	ENST00000378069	4129	monoamine oxidase B	Hs.654473
A_19_P00315609	0.0239915	2.29724	down	2.52475	0.781476	3.72465	0.29861	MAP3K13	AK302951	chr3	185046913	ENST00000455188	9175	mitogen-activated protein kinase kinase kinase 13	Hs.634586
A_33_P3307337	0.0374604	3.79468	down	6.99329	1.22603	8.91727	0.942271	MAPK4	NM_002747	chr18	48258062	ENST00000587800	5596	mitogen-activated protein kinase 4	Hs.433728
A_24_P224488	0.0483732	2.19543	down	7.21743	0.350971	8.35193	0.862227	MAPT	NM_016835	chr17	44105489	ENST00000344290	4137	microtubule-associated protein tau	Hs.101174
A_23_P214565	0.0467502	2.40533	down	2.51431	1.01895	3.78054	0.481441	MAS1L	NM_052967	chr6	29454975	ENST00000383549	116511	MAS1 proto-oncogene like, G protein-coupled receptor	Hs.533297
A_33_P3352073	0.0422625	2.59524	down	5.86158	0.90948	7.23745	0.707271	MBNL1-AS1	NR_027038	chr3	151980429		401093	MBNL1 antisense RNA 1	Hs.725347
A_24_P244944	0.0331745	2.54331	up	4.56004	0.437546	3.21333	0.86516	MCTP2	NM_018349	chr15	94927260	ENST00000456504	55784	multiple C2 domains, transmembrane 2	Hs.33368
A_33_P3345673	0.00997584	2.30478	up	3.01606	0.518152	1.81143	0.321781	MED15P9	BC036597	chr2	130896320		285103	mediator complex subunit 15 pseudogene 9	Hs.570106
A_33_P3214463	0.00380792	2.00673	up	6.59535	0.322086	5.5905	0.16468	MESP2	NM_001039958	chr15	90321888		145873	mesoderm posterior basic helix-loop-helix transcription factor 2	Hs.37311
A_33_P3256680	0.0190901	2.19493	down	4.23428	0.406855	5.36846	0.541956	MFHAS1	NM_004225	chr8	8641999	ENST00000276282	9258	malignant fibrous histiocytoma amplified sequence 1	Hs.379414
A_33_P3398437	0.0118354	2.11711	up	8.1462	0.471076	7.0641	0.336157	MGA	AF176922	chr15	42063094	ENST00000619521	23269	MGA, MAX dimerization protein	Hs.187569
A_32_P111996	0.00451771	6.77497	up	7.08234	1.02081	4.32213	0.47302	MGC39584	NR_038377	chr4_gl000193_random	49425	ENST00000623554	441058	uncharacterized LOC441058	Hs.130535
A_19_P00322942	0.0320731	4.62724	down	10.1935	1.24791	12.4036	1.10114	MIR143HG		chr5	148793335	ENST00000518014	728264	MIR143 host gene (non-protein coding)	Hs.519666
A_19_P00805523	0.0316757	2.27708	down	5.55667	0.849297	6.74385	0.350229	MIR4458HG		chr5	8462901	ENST00000606459	100505738	MIR4458 host gene (non-protein coding)	Hs.42197
A_19_P00320101	0.0344952	3.24602	down	7.90056	1.20082	9.59924	0.622951	MIR4697HG	NR_024344	chr11	133767635		283174	MIR4697 host gene (non-protein coding)	Hs.504370
A_23_P353667	0.031518	2.55622	up	3.30061	0.897159	1.9466	0.510019	MIR7-3HG	NR_027148	chr19	4772269	ENST00000592663	284424	MIR7-3 host gene (non-protein coding)	Hs.326728
A_24_P304449	0.0318294	2.0845	down	6.40339	0.695534	7.46309	0.406653	MLEC	D63486	chr12	121138976	ENST00000228506	9761	malectin	Hs.744910
A_23_P145555	0.0320508	5.1518	down	4.13842	1.57171	6.5035	0.934988	MLIP	NM_138569	chr6	54130973	ENST00000274897	90523	muscular LMNA-interacting protein	Hs.591803
A_24_P419028	0.00333105	2.43679	up	6.7195	0.0712649	5.43451	0.382013	MOP-1	AB014771	chr4	82390198		643616	MOP-1	Hs.679418
A_33_P3229477	0.0299081	2.29523	down	6.15196	0.824138	7.3506	0.370771	MPP7	NM_173496	chr10	28339931	ENST00000337532	143098	membrane protein, palmitoylated 7 (MAGUK p55 subfamily member 7)	Hs.499159
A_24_P126210	0.0291987	8.66053	down	3.07888	1.64938	6.19334	1.53979	MRAP	NM_178817	chr21	33684326	ENST00000399784	56246	melanocortin 2 receptor accessory protein	Hs.584940
A_23_P4545	0.00954448	2.07383	up	3.44779	0.404317	2.3955	0.310719	MRO	NM_031939	chr18	48327754	ENST00000587291	83876	maestro	Hs.30495
A_33_P3369885	0.0220418	2.79897	down	2.25229	0.616134	3.73719	0.722711	MROH1	NM_001099280	chr8	145267904	ENST00000423230	727957	maestro heat-like repeat family member 1	Hs.443139
A_23_P98565	0.0272571	2.17345	down	6.28966	0.287053	7.40965	0.681352	MS4A14	NM_032597	chr11	60184820	ENST00000525397	84689	membrane-spanning 4-domains, subfamily A, member 14	Hs.709736
A_33_P3256997	0.0491269	2.22953	down	4.19821	0.664446	5.35495	0.742061	MS4A4E	XM_005274415	chr11	59980696	ENST00000398984	643680	membrane-spanning 4-domains, subfamily A, member 4E	Hs.559934
A_24_P272310	0.0250847	3.32869	down	11.3095	0.807859	13.0444	0.847901	MUSTN1	NM_205853	chr3	52867333	ENST00000446157	389125	musculoskeletal, embryonic nuclear protein 1	Hs.556077
A_33_P3380051	0.0368203	2.47462	down	1.97886	0.842712	3.28607	0.609287	MYADML2	NM_001145113	chr17	79898726	ENST00000330655	255275	myeloid-associated differentiation marker-like 2	Hs.729645
A_23_P128362	0.0264745	3.76337	up	4.03822	1.32539	2.12619	0.4626	MYBPC1	NM_206819	chr12	102071128	ENST00000550270	4604	myosin binding protein C, slow type	Hs.654589
A_33_P3235004	0.0165963	2.2177	down	10.5475	0.556511	11.6965	0.399835	MYH10	NM_001256012	chr17	8377540	ENST00000269243	4628	myosin, heavy chain 10, non-muscle	Hs.16355
A_24_P70183	0.0418739	3.12471	down	15.0154	1.283	16.6592	0.599163	MYH11	NM_001040113	chr16	15797909	ENST00000300036	4629	myosin, heavy chain 11, smooth muscle	Hs.460109
A_23_P38271	0.0063125	4.0098	up	3.7562	0.881192	1.75267	0.238332	MYH2	NM_017534	chr17	10424573	ENST00000397183	4620	myosin, heavy chain 2, skeletal muscle, adult	Hs.667534
A_23_P210425	0.0131627	3.23629	down	12.9692	0.642796	14.6635	0.669168	MYL9	NM_181526	chr20	35177541	ENST00000346786	10398	myosin, light chain 9, regulatory	Hs.504687
A_19_P00315880	0.0392369	2.56431	up	8.73382	0.973731	7.37525	0.566852	MYO15B	BC033247	chr17	73598491	ENST00000584323	80022	myosin XVB pseudogene	Hs.390817
A_24_P53241	0.0409948	5.00231	down	4.6107	1.81219	6.9333	0.818764	MYOCD	NM_153604	chr17	12661448	ENST00000395988	93649	myocardin	Hs.567641
A_33_P3354176	0.00986332	2.01072	down	4.95618	0.476816	5.96389	0.181719	MYOF		chr10	95185498	ENST00000371488	26509	myoferlin
A_23_P96271	0.0477368	2.41006	down	10.1529	0.936466	11.422	0.614346	MYOM1	NM_003803	chr18	3067166	ENST00000261606	8736	myomesin 1	Hs.464469
A_32_P88415	0.00697059	3.15711	up	10.9496	0.511378	9.29095	0.516968	MYOZ3	NM_133371	chr5	150058791	ENST00000456566	91977	myozenin 3	Hs.91626
A_33_P3269159	0.0144235	2.05304	down	2.27213	0.52908	3.30989	0.281784	NALCN	AK094390	chr13	101833446	ENST00000470333	259232	sodium leak channel, non selective	Hs.525146
A_24_P91991	0.0439249	4.32833	down	2.28983	0.847253	4.40364	1.48315	NAT8L	NM_178557	chr4	2067569	ENST00000423729	339983	N-acetyltransferase 8-like (GCN5-related, putative)	Hs.318529
A_33_P3788355	0.0292337	2.13257	down	3.1122	0.747427	4.20479	0.327921	NAV2-AS4	NR_033989	chr11	19532458		399876	NAV2 antisense RNA 4	Hs.132600
A_23_P215883	0.0164523	2.82847	down	8.57628	0.630686	10.0763	0.6144	NCALD	NM_001040630	chr8	102699661	ENST00000395923	83988	neurocalcin delta	Hs.492427
A_23_P1740	0.016505	2.69516	up	4.00541	0.352539	2.57504	0.722807	NCAM1	NM_001076682	chr11	113103444	ENST00000611284	4684	neural cell adhesion molecule 1	Hs.503878
A_33_P3275350	0.0320508	2.16044	down	7.05057	0.574334	8.16189	0.582194	NCS1	NM_014286	chr9	132998841	ENST00000372398	23413	neuronal calcium sensor 1	Hs.642946
A_23_P360209	0.0051479	2.28772	up	15.5435	0.156061	14.3496	0.412009	ND3	HV963894	chrM	10200	ENST00000361227	4537	NADH dehydrogenase, subunit 3 (complex I)
A_33_P3404508	0.0153241	2.06879	down	4.9684	0.484385	6.01719	0.36031	NDOR1	NM_001144027	chr9	140100702	ENST00000613750	27158	NADPH dependent diflavin oxidoreductase 1	Hs.512564
A_23_P73609	0.0257185	4.17239	up	5.27759	1.32225	3.21671	0.660038	NDP	NM_000266	chrX	43808838	ENST00000378062	4693	Norrie disease (pseudoglioma)	Hs.522615
A_33_P3320808	0.0112169	2.68067	down	1.40478	0.00362072	2.82737	0.691792	NDUFS7	XR_430138	chr19	1389360	ENST00000436115	374291	NADH dehydrogenase (ubiquinone) Fe-S protein 7, 20kDa (NADH-coenzyme Q reductase)
A_23_P66011	0.0255827	3.19132	up	4.55684	0.757783	2.88269	0.842614	NECAB2	NM_019065	chr16	84036014	ENST00000305202	54550	N-terminal EF-hand calcium binding protein 2	Hs.140950
A_23_P10025	0.0483732	2.3539	up	5.55703	0.854878	4.32197	0.66799	NELL2	NM_006159	chr12	44902437	ENST00000437801	4753	NEL-like 2 (chicken)	Hs.505326
A_23_P13753	0.0381235	3.37827	up	9.75211	0.55134	7.99582	1.21535	NFE2	NM_006163	chr12	54685979	ENST00000540264	4778	nuclear factor, erythroid 2	Hs.75643
A_33_P3404671	0.0134662	2.27739	down	5.86038	0.322075	7.04776	0.540229	NFYC-AS1	NR_024567	chr1	41154752		100130557	NFYC antisense RNA 1	Hs.233458
A_33_P3364463	0.0292121	2.53113	down	3.70556	0.931517	5.04534	0.386979	NKAIN3	NM_173688	chr8	63659502	ENST00000523367	286183	Na+/K+ transporting ATPase interacting 3	Hs.654662
A_24_P256155	0.047508	2.08872	up	8.76258	0.909188	7.69996	0.31041	NKX1-2	NM_001146340	chr10	126136114		390010	NK1 homeobox 2	Hs.712041
A_23_P62298	0.0471797	2.29839	down	2.74525	0.694367	3.94588	0.744335	NLGN3	NM_018977	chrX	70390425	ENST00000612180	54413	neuroligin 3	Hs.438877
A_33_P3287158	0.0231086	2.4294	down	4.96348	2.24086	6.24408	1.27526	NLGN4X	NM_001282145	chrX	5810246	ENST00000381092	57502	neuroligin 4, X-linked	Hs.21107
A_24_P14010	0.0156933	2.00794	down	10.3021	0.204223	11.3079	0.503337	NMT1	NM_021079	chr17	43186308	ENST00000258960	4836	N-myristoyltransferase 1	Hs.532790
A_32_P126733	0.0201323	5.29462	down	2.26999	1.36557	4.67452	0.787915	NOL4	NM_003787	chr18	31431339	ENST00000261592	8715	nucleolar protein 4	Hs.514795
A_33_P3313055	0.0205055	2.35558	down	12.0271	0.642025	13.2631	0.467402	NOTCH3	NM_000435	chr19	15270489	ENST00000263388	4854	notch 3	Hs.8546
A_23_P253896	0.0497411	2.25668	down	10.5764	0.781409	11.7506	0.679371	NPNT	NM_001033047	chr4	106892414	ENST00000305572	255743	nephronectin	Hs.518921
A_23_P29282	0.017215	2.45356	down	4.24972	0.688801	5.5446	0.402488	NPTXR	NM_014293	chr22	39215163	ENST00000333039	23467	neuronal pentraxin receptor	Hs.91622
A_24_P250227	0.0420381	3.62815	up	8.31112	0.971608	6.45189	1.16079	NR1D1	NM_021724	chr17	38251199	ENST00000246672	9572	nuclear receptor subfamily 1, group D, member 1	Hs.592130
A_33_P3270429	0.0200815	3.11889	up	4.74647	0.411071	3.10544	0.895208	NR1D2	NR_110524	chr3	24004736	ENST00000383773	9975	nuclear receptor subfamily 1, group D, member 2	Hs.37288
A_32_P118847	0.0366307	2.12453	up	7.41184	0.902289	6.32469	0.0756922	NR2F1-AS1	NR_109825	chr5	92746855		441094	NR2F1 antisense RNA 1	Hs.457407
A_23_P306867	0.0295121	31.6104	up	8.94089	1.10349	3.95856	3.24242	NR4A3	NM_173199	chr9	102595751	ENST00000338488	8013	nuclear receptor subfamily 4, group A, member 3	Hs.279522
A_32_P486693	0.00736364	2.19315	down	1.51374	1.47393	2.64674	0.45744	NRIP3	NM_020645	chr11	9003090	ENST00000309166	56675	nuclear receptor interacting protein 3	Hs.523467
A_33_P3273669	0.0448333	4.16159	down	2.91058	1.64897	4.96772	0.766034	NRXN1	NM_004801	chr2	50692612	ENST00000406859	9378	neurexin 1	Hs.637685
A_33_P3221408	0.0265005	3.50638	up	7.64948	1.25287	5.8395	0.44311	NTNG1	NM_001113226	chr1	108024337	ENST00000370071	22854	netrin G1	Hs.732535
A_33_P3338166	0.0147456	2.37276	up	8.5183	0.336811	7.27173	0.588736	NUAK2	NM_030952	chr1	205271193	ENST00000367157	81788	NUAK family, SNF1-like kinase, 2	Hs.497512
A_33_P3246593	0.0278896	4.54607	up	3.78213	0.364709	1.59751	0.333012	NUGGC	NM_001010906	chr8	27888782	ENST00000413272	389643	nuclear GTPase, germinal center associated	Hs.370129
A_33_P3363245	0.0446595	2.30643	up	3.43896	0.871015	2.2333	0.563644	NXPH4	NM_007224	chr12	57620167	ENST00000556415	11247	neurexophilin 4	Hs.745023
A_23_P316850	0.00542228	2.74622	up	10.0138	0.195882	8.55639	0.520787	ODF3L2	NM_182577	chr19	463367	ENST00000315489	284451	outer dense fiber of sperm tails 3-like 2	Hs.104777
A_23_P161458	0.0428922	2.22846	down	5.06779	0.815339	6.22384	0.541725	OLAH	NM_001039702	chr10	15113846	ENST00000378217	55301	oleoyl-ACP hydrolase	Hs.24309
A_33_P3219860	0.0469394	2.39573	up	3.6598	0.523681	2.39934	0.89462	OPA1-AS1	NR_046634	chr3	193336523		100873941	OPA1 antisense RNA 1	Hs.679364
A_32_P160563	0.0274337	3.24152	down	6.30373	0.843993	8.0004	0.838936	OPCML	NM_001012393	chr11	132284915	ENST00000524381	4978	opioid binding protein/cell adhesion molecule-like	Hs.4817
A_33_P3331952	0.00320011	2.22496	down	1.57144	0.189757	2.72522	0.288141	OR2M3	NM_001004689	chr1	248367005	ENST00000456743	127062	olfactory receptor, family 2, subfamily M, member 3	Hs.553581
A_33_P3281990	0.00487845	8.72208	up	5.60299	0.969092	2.47832	0.812588	OR52E8	NM_001005168	chr11	5877979	ENST00000537935	390079	olfactory receptor, family 52, subfamily E, member 8	Hs.553738
A_33_P3303945	0.0216503	2.22387	up	5.81471	0.69744	4.66164	0.330121	OR52N4	NM_001005175	chr11	5776877	ENST00000317254	390072	olfactory receptor, family 52, subfamily N, member 4 (gene/pseudogene)	Hs.553735
A_33_P3282241	0.0167571	2.14973	down	1.61734	0.280687	2.7215	0.551886	OR5D16	NM_001005496	chr11	55606873	ENST00000378396	390144	olfactory receptor, family 5, subfamily D, member 16	Hs.554527
A_24_P366566	0.00368257	2.47648	down	3.97936	0.460648	5.28765	0.167583	OR5H1	NM_001005338	chr3	97852262	ENST00000354565	26341	olfactory receptor, family 5, subfamily H, member 1	Hs.537383
A_23_P57474	0.020144	2.211	up	3.80241	0.642881	2.65771	0.245174	OSBP2	NM_030758	chr22	31302848	ENST00000332585	23762	oxysterol binding protein 2	Hs.517546
A_24_P42389	0.0326169	2.54399	up	4.18797	0.848161	2.84088	0.583922	OTUD6A	BC137355	chrX	69283505	ENST00000338352	139562	OTU deubiquitinase 6A	Hs.447381
A_23_P137896	0.0155011	3.36784	down	3.17149	0.53654	4.92331	0.825949	OXCT2	NM_022120	chr1	40236048	ENST00000327582	64064	3-oxoacid CoA transferase 2	Hs.472491
A_23_P390621	0.044849	2.17446	down	3.38575	0.692264	4.50641	0.637738	PACRGL	NM_145048	chr4	20729183	ENST00000503585	133015	PARK2 co-regulated-like	Hs.479298
A_24_P381136	0.00364115	3.42707	down	4.74933	0.317352	6.5263	0.519616	PACSIN3	NM_016223	chr11	47200795	ENST00000528462	29763	protein kinase C and casein kinase substrate in neurons 3	Hs.334639
A_33_P3420862	0.022722	2.27823	up	6.60291	1.14875	5.415	0.628724	PAGE2B	NM_001015038	chrX	55103897	ENST00000374971	389860	P antigen family, member 2B	Hs.293317
A_24_P402779	0.0197851	2.05654	down	4.38016	0.650935	5.42038	0.196444	PARP3	NM_005485	chr3	51979914	ENST00000475782	10039	poly (ADP-ribose) polymerase family, member 3	Hs.271742
A_19_P00806237	0.0352561	2.01172	down	7.50994	0.512214	8.51837	0.561722	PAWR	XM_006719435	chr12	79981755	ENST00000328827	5074	PRKC, apoptosis, WT1, regulator
A_24_P79808	0.00692089	2.31868	down	8.93469	0.208553	10.148	0.451562	PBXIP1	NM_020524	chr1	154917139	ENST00000368463	57326	pre-B-cell leukemia homeobox interacting protein 1	Hs.505806
A_19_P00322518	0.00212558	3.43747	up	5.34622	0.491142	3.56487	0.153304	PCAT29	NR_126437	chr15	69976701	ENST00000558941	104472713	prostate cancer associated transcript 29 (non-protein coding)
A_23_P204885	0.026298	9.38568	down	3.68921	2.17704	6.91967	0.908811	PCDH20	NM_022843	chr13	61984366	ENST00000409186	64881	protocadherin 20	Hs.391781
A_33_P3422301	0.00750467	2.37087	down	2.2276	0.372513	3.47302	0.403434	PCDHGC4	NM_032406	chr5	140866830	ENST00000617094	56098	protocadherin gamma subfamily C, 4	Hs.368160
A_23_P408249	0.0353746	8.9146	down	3.23194	1.42517	6.38811	1.91891	PCK1	NM_002591	chr20	56141030	ENST00000467047	5105	phosphoenolpyruvate carboxykinase 1 (soluble)	Hs.1872
A_23_P139585	0.0204955	2.82005	down	6.16864	0.613611	7.66436	0.706313	PDE1B	NM_000924	chr12	54972858	ENST00000243052	5153	phosphodiesterase 1B, calmodulin-dependent	Hs.530871
A_33_P3240552	0.0342206	2.25879	down	4.30776	0.63745	5.48331	0.620141	PDE4D	AK307363	chr5	59284034	ENST00000509355	5144	phosphodiesterase 4D, cAMP-specific	Hs.117545
A_24_P243749	0.0414225	2.0134	down	12.6804	0.612377	13.69	0.548254	PDK4	NM_002612	chr7	95213307	ENST00000005178	5166	pyruvate dehydrogenase kinase, isozyme 4	Hs.8364
A_23_P110403	0.0203376	2.03015	down	13.3347	0.63233	14.3563	0.226163	PDLIM3	NM_014476	chr4	186423203	ENST00000514142	27295	PDZ and LIM domain 3	Hs.701364
A_24_P265088	0.0217226	2.75977	down	3.88081	0.876228	5.34536	0.450913	PDZD4	AK127016	chrX	153068303	ENST00000393758	57595	PDZ domain containing 4	Hs.92732
A_33_P3424057	0.0220418	2.24358	up	7.07235	0.65237	5.90655	0.413423	PEG3	NM_006210	chr19	57325707	ENST00000599534	5178	paternally expressed 3	Hs.731875
A_24_P230948	0.0329846	2.35212	up	8.16082	0.322176	6.92685	0.813801	PER3	NM_016831	chr1	7863774	ENST00000463106	8863	period circadian clock 3	Hs.162200
A_23_P135742	0.0145026	2.39636	up	4.05811	0.630895	2.79727	0.373923	PERM1	NM_001291366	chr1	911229	ENST00000433179	84808	PPARGC1 and ESRR induced regulator, muscle 1	Hs.271462
A_23_P402610	0.0430267	2.07119	down	4.46292	0.63942	5.51338	0.588008	PFAS	NM_012393	chr17	8173037	ENST00000314666	5198	phosphoribosylformylglycinamidine synthase	Hs.573976
A_33_P3413962	0.0344598	2.29343	down	9.86855	0.786567	11.0661	0.504871	PFKP	NM_001242339	chr10	3177970	ENST00000381075	5214	phosphofructokinase, platelet	Hs.26010
A_24_P120907	0.00996774	2.01587	down	9.67316	0.307753	10.6846	0.369021	PGM5	NM_021965	chr9	71145359	ENST00000496758	5239	phosphoglucomutase 5	Hs.307835
A_32_P3534	0.0272571	6.8543	down	2.86885	1.87103	5.64586	0.842601	PGPEP1L	NM_001167902	chr15	99511864	ENST00000378919	145814	pyroglutamyl-peptidase I-like	Hs.592021
A_24_P194503	0.0103947	2.63874	down	4.51684	0.602605	5.91669	0.401755	PHKA1	NM_002637	chrX	71799345	ENST00000373542	5255	phosphorylase kinase, alpha 1 (muscle)	Hs.201379
A_33_P3286066	0.0200815	2.45245	down	2.39029	0.651143	3.68451	0.50199	PHLDB2	NM_001134438	chr3	111694456	ENST00000393925	90102	pleckstrin homology-like domain, family B, member 2	Hs.603252
A_33_P3332135	0.0134778	3.12628	up	10.0231	0.75542	8.37868	0.550245	PHOSPHO1	NM_001143804	chr17	47300743	ENST00000413580	162466	phosphatase, orphan 1	Hs.405607
A_23_P66543	0.00954448	3.38112	up	7.01773	0.860989	5.26023	0.301408	PIK3R5	NM_014308	chr17	8783733	ENST00000581552	23533	phosphoinositide-3-kinase, regulatory subunit 5	Hs.278901
A_24_P366509	0.0335324	2.61918	down	2.34262	1.04677	3.73174	0.366257	PIK3R6	NM_001010855	chr17	8707453	ENST00000614407	146850	phosphoinositide-3-kinase, regulatory subunit 6	Hs.255809
A_23_P167367	0.00781385	8.5583	up	7.22327	0.355998	4.12595	1.3166	PITX2	NM_153426	chr4	111538673	ENST00000607868	5308	paired-like homeodomain 2	Hs.643588
A_23_P253074	0.0381219	2.74797	down	3.86283	1.14187	5.3212	0.436284	PIWIL2	NM_018068	chr8	22210694	ENST00000519884	55124	piwi-like RNA-mediated gene silencing 2	Hs.614809
A_33_P3393013	0.0217226	3.55288	up	6.01387	0.970535	4.18488	0.719911	PKDCC		chr2	42280622	ENST00000485578	91461	protein kinase domain containing, cytoplasmic
A_33_P3405728	0.0205113	2.08239	up	8.54893	0.483463	7.49069	0.454311	PKP2	NM_004572	chr12	32943741	ENST00000340811	5318	plakophilin 2	Hs.164384
A_24_P224116	0.0462276	2.78254	up	6.9173	1.09469	5.4409	0.686003	PLA2G1B	NM_000928	chr12	120759953	ENST00000308366	5319	phospholipase A2, group IB (pancreas)	Hs.992
A_23_P411723	0.0334742	2.26019	up	8.44703	0.836797	7.27058	0.392476	PLAG1	NM_002655	chr8	57073954	ENST00000316981	5324	pleiomorphic adenoma gene 1	Hs.14968
A_23_P510	0.0200815	5.49796	down	1.95022	0.115774	4.40912	1.44888	PLD5	NM_152666	chr1	242252899	ENST00000366545	200150	phospholipase D family, member 5	Hs.672452
A_23_P26154	0.0245743	10.6742	down	5.30902	1.91741	8.72507	1.37935	PLIN1	NM_002666	chr15	90208228	ENST00000430628	5346	perilipin 1	Hs.103253
A_33_P3400763	0.0170385	10.9094	down	8.77473	1.90122	12.2222	1.03008	PLIN4	NM_001080400	chr19	4502207	ENST00000301286	729359	perilipin 4	Hs.591387
A_24_P414803	0.0449101	3.05696	down	7.64536	1.43271	9.25746	0.26294	PLN	NM_002667	chr6	118880782	ENST00000357525	5350	phospholamban	Hs.170839
A_33_P3619171	0.021623	6.6933	up	8.03091	1.15714	5.28819	1.3287	PMAIP1	NM_021127	chr18	57570691	ENST00000316660	5366	phorbol-12-myristate-13-acetate-induced protein 1	Hs.96
A_23_P62377	0.0211156	8.87083	down	3.67364	1.80856	6.82271	1.07876	PNCK	NM_001039582	chrX	152936042	ENST00000488994	139728	pregnancy up-regulated nonubiquitous CaM kinase	Hs.436667
A_23_P215669	0.00541372	2.93692	up	9.32589	0.522995	7.77159	0.370655	POLR2J2	NM_032959	chr7	102277626	ENST00000476151	246721	polymerase (RNA) II (DNA directed) polypeptide J2	Hs.732239
A_24_P59220	0.0282438	2.63344	down	13.4122	0.850387	14.8091	0.555415	POTEF	NM_001099771	chr2	130832709	ENST00000409914	728378	POTE ankyrin domain family, member F	Hs.580547
A_33_P3332362	0.0272334	2.21567	down	1.63567	0.509058	2.78342	0.220217	POU2F2	NM_001207026	chr19	42596020	ENST00000529952	5452	POU class 2 homeobox 2	Hs.147381
A_33_P3239759	0.0155011	3.15632	up	6.32341	1.09304	4.66516	0.695894	PPAN-P2RY11	NM_001198690	chr19	10225660	ENST00000321826	692312	PPAN-P2RY11 readthrough	Hs.14468
A_23_P18447	0.00358675	2.96419	down	7.48675	0.428569	9.05439	0.345135	PPARGC1A	NM_013261	chr4	23793937	ENST00000264867	10891	peroxisome proliferator-activated receptor gamma, coactivator 1 alpha	Hs.527078
A_23_P201790	0.0307006	2.78542	down	13.2998	1.02056	14.7777	0.480717	PPP1R12B	NM_002481	chr1	202557518	ENST00000391959	4660	protein phosphatase 1, regulatory subunit 12B	Hs.444403
A_33_P3401647	0.0264745	3.22977	down	9.27972	1.01918	10.9712	0.644596	PPP1R14A	NM_033256	chr19	38743535	ENST00000301242	94274	protein phosphatase 1, regulatory (inhibitor) subunit 14A	Hs.631569
A_24_P13285	0.00663007	5.77621	down	3.63122	0.824115	6.16134	0.739265	PPP1R1A	NM_006741	chr12	54973465	ENST00000257905	5502	protein phosphatase 1, regulatory (inhibitor) subunit 1A	Hs.505662
A_33_P3252048	0.042964	2.00686	up	4.97569	0.548281	3.97074	0.607703	PPP1R27	NM_001007533	chr17	79791380	ENST00000330261	116729	protein phosphatase 1, regulatory subunit 27	Hs.454720
A_24_P201064	0.010892	2.22745	down	11.1056	0.484233	12.261	0.354409	PPP1R3B	NM_001201329	chr8	8993813	ENST00000310455	79660	protein phosphatase 1, regulatory subunit 3B	Hs.458513
A_24_P3415	0.0113297	8.3606	down	2.62653	1.36332	5.69014	0.96365	PPP2R2C	NM_020416	chr4	6322807	ENST00000335585	5522	protein phosphatase 2, regulatory subunit B, gamma	Hs.479069
A_23_P119448	0.00333105	10.6368	up	11.8709	1.1471	8.45985	0.46324	PPP6R1	NM_014931	chr19	55741598	ENST00000412770	22870	protein phosphatase 6, regulatory subunit 1	Hs.515610
A_32_P15544	0.0164523	2.14649	down	6.22457	0.588645	7.32654	0.309324	PRIMA1	NM_178013	chr14	94185297	ENST00000393140	145270	proline rich membrane anchor 1	Hs.432401
A_33_P3337599	0.00840246	2.37847	down	4.92263	0.40036	6.17267	0.41696	PRKDC	NM_006904	chr8	48686485	ENST00000338368	5591	protein kinase, DNA-activated, catalytic polypeptide	Hs.491682
A_33_P3379922	0.0205113	2.26309	up	3.24451	0.291546	2.06621	0.644596	PROC	NM_000312	chr2	128186439	ENST00000234071	5624	protein C (inactivator of coagulation factors Va and VIIIa)	Hs.224698
A_33_P3389827	0.00579758	6.84	up	9.53535	1.19101	6.76135	0.337778	PROM2	NM_001165978	chr2	95956002	ENST00000487138	150696	prominin 2	Hs.469313
A_33_P3345309	0.00380792	3.24884	up	7.68556	0.484315	5.98564	0.400615	PRSS56		chr2	233390356	ENST00000449534	646960	protease, serine, 56	Hs.570310
A_23_P406025	0.0283955	2.49254	down	11.4482	0.839559	12.7658	0.478289	PRUNE2	NM_015225	chr9	79226383	ENST00000223609	158471	prune homolog 2 (Drosophila)	Hs.262857
A_23_P4808	0.0374604	2.01294	down	4.57084	0.388537	5.58015	0.654369	PTGER1	NM_000955	chr19	14584205	ENST00000292513	5731	prostaglandin E receptor 1 (subtype EP1), 42kDa	Hs.159360
A_33_P3265739	0.0163745	2.3941	down	4.36184	0.44397	5.62133	0.56689	PTGER3	NM_198719	chr1	71436570	ENST00000306666	5733	prostaglandin E receptor 3 (subtype EP3)	Hs.445000
A_33_P3376551	0.0165974	2.5288	up	10.8845	0.283165	9.54607	0.692677	PTGFR	NM_001039585	chr1	79005189	ENST00000370758	5737	prostaglandin F receptor (FP)	Hs.654365
A_23_P380901	0.0470124	2.02314	up	2.58898	0.89171	1.57239	0.229756	PTH2R	NM_005048	chr2	209358543	ENST00000272847	5746	parathyroid hormone 2 receptor	Hs.570296
A_24_P409519	0.0444487	2.56761	down	4.07853	1.03001	5.43896	0.579138	PTPN5	NM_006906	chr11	18750429	ENST00000358540	84867	protein tyrosine phosphatase, non-receptor type 5 (striatum-enriched)	Hs.79092
A_33_P3276282	0.00875767	2.07333	down	4.92551	0.30204	5.97746	0.373739	PTPRF	BC048416	chr1	44044897	ENST00000617451	5792	protein tyrosine phosphatase, receptor type, F	Hs.272062
A_33_P3309471	0.0474884	2.35525	up	4.57895	0.973497	3.34307	0.514481	PTPRQ	NM_001145026	chr12	81073739	ENST00000616559	374462	protein tyrosine phosphatase, receptor type, Q	Hs.539284
A_23_P130194	0.00852837	2.91845	up	10.5383	0.209456	8.99307	0.657117	PYCR1	NM_006907	chr17	79890331	ENST00000619204	5831	pyrroline-5-carboxylate reductase 1	Hs.163451
A_33_P3417313	0.0481497	2.27504	down	2.3486	1.00157	3.5345	0.398163	PYCRL	NM_023078	chr8	144687952	ENST00000447926	65263	pyrroline-5-carboxylate reductase-like	Hs.165186
A_23_P331670	0.0197851	2.11203	down	11.3005	0.433022	12.3791	0.494167	PYGB	NM_002862	chr20	25278326	ENST00000216962	5834	phosphorylase, glycogen; brain	Hs.368157
A_24_P233078	0.00785847	2.76763	up	10.0569	0.567921	8.58821	0.394087	PYY2		chr17	26554908	ENST00000441253	23615	peptide YY, 2 (pseudogene)	Hs.157195
A_24_P932305	0.00642049	2.26862	down	1.64823	0.346934	2.83004	0.348108	QIQN5815	AY358807	chr6	5045144		100129033	uncharacterized LOC100129033	Hs.640264
A_24_P96234	0.0217226	2.01407	down	3.59603	0.523774	4.60614	0.392617	QTRT1	NM_031209	chr19	10822939	ENST00000250237	81890	queuine tRNA-ribosyltransferase 1	Hs.631638
A_33_P3314594	0.0312806	2.18649	up	8.3209	0.380605	7.19228	0.69391	RAB37	NM_175738	chr17	72742734	ENST00000392613	326624	RAB37, member RAS oncogene family	Hs.351413
A_33_P3275998	0.0418739	2.1	up	8.06498	0.641025	6.99459	0.596477	RABEP1	NM_004703	chr17	5286459	ENST00000341923	9135	rabaptin, RAB GTPase binding effector protein 1	Hs.592121
A_33_P3316899	0.00330284	5.3722	up	4.53127	0.813509	2.10576	0.288216	RALYL	NM_173848	chr8	85799861	ENST00000521268	138046	RALY RNA binding protein-like	Hs.121663
A_33_P3233906	0.0414225	3.10812	down	8.83493	1.16283	10.471	0.73995	RAMP1	NM_005855	chr2	238820539	ENST00000254661	10267	receptor (G protein-coupled) activity modifying protein 1	Hs.471783
A_24_P36890	0.0063125	8.60909	up	7.1578	1.37127	4.05194	0.392984	RAP1GAP	NM_002885	chr1	21923410	ENST00000611549	5909	RAP1 GTPase activating protein	Hs.148178
A_24_P150580	0.0166499	5.13336	down	7.276	1.29153	9.6359	0.688883	RASL12	NM_016563	chr15	65346235	ENST00000220062	51285	RAS-like, family 12	Hs.27018
A_33_P3499102	0.0111996	2.32371	up	8.64851	0.166793	7.43208	0.175566	RBM10	AK098115	chrX	47037204		8241	RNA binding motif protein 10	Hs.675255
A_23_P71316	0.0170363	2.41847	down	10.4758	0.565132	11.7499	0.508032	RBPMS	NM_001008712	chr8	30335321	ENST00000522708	11030	RNA binding protein with multiple splicing	Hs.334587
A_23_P107132	0.0171123	2.44014	up	4.38628	0.409745	3.09932	0.619387	RCVRN	NM_002903	chr17	9801406	ENST00000226193	5957	recoverin	Hs.80539
A_24_P218814	0.0356164	2.45195	down	8.73108	0.962473	10.025	0.410832	RDH5	NM_002905	chr12	56117833	ENST00000548123	5959	retinol dehydrogenase 5 (11-cis/9-cis)	Hs.600940
A_23_P96285	0.0286047	2.57957	down	8.73415	0.953336	10.1013	0.373745	REEP1	NM_022912	chr2	86441498	ENST00000535845	65055	receptor accessory protein 1	Hs.368884
A_33_P3247624	0.0330328	2.88437	up	9.33701	1.18947	7.80875	0.297467	REP15	NM_001029874	chr12	27850326	ENST00000310791	387849	RAB15 effector protein	Hs.269836
A_32_P100109	0.0405357	2.07531	down	5.1918	0.790845	6.24512	0.392961	REPS2	NM_004726	chrX	17170806	ENST00000303843	9185	RALBP1 associated Eps domain containing 2	Hs.186810
A_33_P3366127	0.0351537	2.71214	down	1.85882	0.689956	3.29825	0.839505	RFPL4AL1	NM_001277397	chr19	56284459	ENST00000341750	729974	ret finger protein-like 4A-like 1	Hs.631553
A_19_P00319745	0.0469393	2.1447	up	4.77467	0.8852	3.67389	0.41671	RFX8	NM_001145664	chr2	102034008	ENST00000481179	731220	RFX family member 8, lacking RFX DNA binding domain	Hs.662488
A_23_P306941	0.0410513	3.19615	up	7.26355	0.992114	5.58721	0.941719	RGL4	NM_153615	chr22	24041247	ENST00000615003	266747	ral guanine nucleotide dissociation stimulator-like 4	Hs.658997
A_23_P302550	0.0302845	2.69567	up	10.5086	0.683663	9.07796	0.766504	RGS18	NM_130782	chr1	192154601	ENST00000367460	64407	regulator of G-protein signaling 18	Hs.440890
A_32_P126557	0.0200815	2.85985	down	4.82018	0.889256	6.33612	0.441584	RGS6	NM_001204424	chr14	73032744	ENST00000622468	9628	regulator of G-protein signaling 6	Hs.509872
A_23_P147786	0.0389573	2.85227	up	5.06121	0.759871	3.5491	0.919355	RIMS2	NM_014677	chr8	105263899	ENST00000406091	9699	regulating synaptic membrane exocytosis 2	Hs.655271
A_33_P3401284	0.020798	2.49861	up	11.9889	0.351972	10.6678	0.720919	RMRP	NR_003051	chr9	35657939	ENST00000602361	6023	RNA component of mitochondrial RNA processing endoribonuclease	Hs.587502
A_33_P3332348	0.00728841	2.48958	up	16.7558	0.292526	15.4399	0.476426	RN7SL1	NR_002715	chr14	50053508		6029	RNA, 7SL, cytoplasmic 1
A_33_P3390107	0.00487845	2.38784	up	11.499	0.344027	10.2433	0.340006	RNA18S5	NR_003286	chrUn_gl000220	154856		100008588	RNA, 18S ribosomal 5
A_33_P3336632	0.00212558	3.19732	up	15.7208	0.366356	14.0439	0.291539	RNA28S5	NR_003287	chrUn_gl000220	117900		100008589	RNA, 28S ribosomal 5
A_33_P3399064	0.0197075	2.44508	up	13.8968	0.424122	12.6069	0.650063	RNA5-8S5	NR_003285	chrUn_gl000220	156050		100008587	RNA, 5.8S ribosomal 5	Hs.426704
A_33_P3318444	0.0052825	4.88748	up	9.96874	0.517847	7.67965	0.742147	RNF222	NM_001146684	chr17	8296517	ENST00000399398	643904	ring finger protein 222	Hs.526550
A_33_P3279708	0.00212558	5.03519	up	13.1419	0.202239	10.8098	0.580162	RNU2-1	NR_002716	chr11	62609103	ENST00000538098	6066	RNA, U2 small nuclear 1	Hs.654620
A_33_P3839897	0.00212558	5.79412	up	7.71853	0.47479	5.18394	0.465954	RNU4ATAC	DW419002	chr2	122288790		100151683	RNA, U4atac small nuclear (U12-dependent splicing)	Hs.689638
A_33_P3267263	0.00212558	3.268	up	14.0265	0.434877	12.3181	0.210947	RNVU1-18	NR_004400	chr14	35016024		26863	RNA, variant U1 small nuclear 18	Hs.623806
A_23_P254212	0.00340101	7.54094	up	11.4537	1.05576	8.53891	0.249812	RPA4	NM_013347	chrX	96140272	ENST00000373040	29935	replication protein A4, 30kDa	Hs.659349
A_33_P3389394	0.00727081	3.20164	up	10.6697	0.578841	8.9909	0.483079	RPPH1	NR_002312	chr14	20811238		85495	ribonuclease P RNA component H1	Hs.613102
A_33_P3239569	0.0112538	2.16089	down	5.28878	0.489141	6.40041	0.327656	RPS21	BC027976	chr20	60963037	ENST00000370562	6227	ribosomal protein S21	Hs.190968
A_33_P3393734	0.0413032	2.10626	up	7.80366	0.710852	6.72898	0.529994	RPS27		chr1	153963726	ENST00000392558	6232	ribosomal protein S27
A_23_P125596	0.0366514	2.24146	down	4.539	0.862999	5.70344	0.389743	RPS6KA6	NM_014496	chrX	83319259	ENST00000543399	27330	ribosomal protein S6 kinase, 90kDa, polypeptide 6	Hs.234478
A_24_P365679	0.0491708	2.17973	down	4.166	0.86904	5.29015	0.515724	RRP7B	AK074492	chr22	42951815	ENST00000357802	91695	ribosomal RNA processing 7 homolog B (S. cerevisiae)	Hs.534041
A_23_P140290	0.0308954	2.19504	down	7.97654	0.833631	9.11078	0.263044	RTN1	NM_021136	chr14	60069808	ENST00000557422	6252	reticulon 1	Hs.368626
A_33_P3341841	0.0356744	2.25303	up	3.40313	0.920048	2.23126	0.265757	RTP2	NM_001004312	chr3	187416053	ENST00000358241	344892	receptor (chemosensory) transporter protein 2	Hs.567872
A_24_P197284	0.00754202	2.01785	down	1.54921	0.0140194	2.56203	0.413786	RTP5	NM_173821	chr2	242815327	ENST00000617264	285093	receptor (chemosensory) transporter protein 5 (putative)	Hs.376307
A_33_P3296997	0.0211156	2.30348	down	1.7565	0.235909	2.96032	0.68481	RUFY4	NM_198483	chr2	218954023	ENST00000344321	285180	RUN and FYVE domain containing 4	Hs.570069
A_33_P3251727	0.0387053	5.71527	down	5.12275	2.06694	7.63757	0.593748	RYR2	NM_001035	chr1	237996036	ENST00000366574	6262	ryanodine receptor 2 (cardiac)	Hs.109514
A_33_P3409086	0.00684085	2.29511	down	1.71253	0.23106	2.91109	0.433567	S100A1	NM_006271	chr1	153603076	ENST00000368696	6271	S100 calcium binding protein A1	Hs.515715
A_23_P115467	0.0130844	2.01127	up	7.69873	0.410496	6.69062	0.357791	S100A5	NM_002962	chr1	153512588	ENST00000368717	6276	S100 calcium binding protein A5	Hs.2960
A_33_P3371727	0.0479349	2.26601	up	7.74596	0.469975	6.56581	0.855841	SAT1	AK310078	chrX	23802269	ENST00000379253	6303	spermidine/spermine N1-acetyltransferase 1	Hs.28491
A_19_P00315843	0.0252072	2.05549	up	10.0228	0.329576	8.98335	0.598485	SCARNA16	NR_003013	chr17	75085516	ENST00000366365	677781	small Cajal body-specific RNA 16	Hs.720923
A_33_P3273584	0.0134778	2.09174	up	8.50823	0.205952	7.44353	0.51259	SCARNA2	NR_003023	chr1	109643171	ENST00000602755	677766	small Cajal body-specific RNA 2	Hs.550815
A_33_P3363082	0.00787895	3.44928	up	10.5379	0.49998	8.75164	0.642298	SCARNA5	NR_003008	chr2	234184514		677775	small Cajal body-specific RNA 5	Hs.663619
A_24_P272451	0.00668996	2.11622	down	3.68175	0.322112	4.76324	0.315532	SCIMP	XM_005256631	chr17	5116440	ENST00000571800	388325	SLP adaptor and CSK interacting membrane protein	Hs.462080
A_32_P187571	0.0300172	2.00783	up	7.19392	0.470803	6.18828	0.533371	SCN2B	NM_004588	chr11	118033571	ENST00000278947	6327	sodium channel, voltage gated, type II beta subunit	Hs.129783
A_23_P102331	0.0198092	3.8554	down	4.34805	0.977215	6.29493	0.764178	SCN7A	NM_002976	chr2	167260695	ENST00000619410	6332	sodium channel, voltage gated, type VII alpha subunit	Hs.596087
A_24_P145019	0.0199281	3.7319	up	4.39165	1.21952	2.49174	0.354737	SCOC-AS1	NR_033939	chr4	141205325		100129858	SCOC antisense RNA 1	Hs.660477
A_32_P194312	0.0204867	3.28247	down	1.90181	0.287098	3.6166	0.984904	SDK2	NM_001144952	chr17	71330684	ENST00000392650	54549	sidekick cell adhesion molecule 2	Hs.435719
A_33_P3383551	0.0154593	6.50681	up	7.03351	1.53806	4.33156	0.615738	SEC14L3	XM_005261527	chr22	30843946		266629	SEC14-like 3 (S. cerevisiae)	Hs.505601
A_33_P3400273	0.0455551	2.7849	up	9.34318	0.729013	7.86555	0.980204	SELL	NM_000655	chr1	169659811	ENST00000236147	6402	selectin L	Hs.728756
A_23_P256473	0.0173795	2.10017	up	9.56677	0.453476	8.49626	0.44231	SEMA3C	NM_006379	chr7	80372412	ENST00000265361	10512	sema domain, immunoglobulin domain (Ig), short basic domain, secreted, (semaphorin) 3C	Hs.269109
A_33_P3412016	0.0112013	2.53433	down	2.57253	0.675747	3.91413	0.281328	SEMA4B	NM_020210	chr15	90771408	ENST00000560089	10509	sema domain, immunoglobulin domain (Ig), transmembrane domain (TM) and short cytoplasmic domain, (semaphorin) 4B	Hs.474935
A_33_P3241511	0.0377917	5.11891	up	4.61805	1.62879	2.26221	1.03441	SERPIND1	NM_000185	chr22	21141453	ENST00000406799	3053	serpin peptidase inhibitor, clade D (heparin cofactor), member 1	Hs.474270
A_23_P62881	0.00728841	2.14446	down	6.64159	0.480682	7.7422	0.160408	SGIP1	NM_032291	chr1	67210099	ENST00000435165	84251	SH3-domain GRB2-like (endophilin) interacting protein 1	Hs.132121
A_33_P3327822	0.020144	2.81746	down	8.42186	0.89501	9.91626	0.410024	SH3BGR	NM_007341	chr21	40887038	ENST00000380631	6450	SH3 domain binding glutamate-rich protein	Hs.473847
A_33_P3564399	0.0299073	2.56094	down	4.56792	0.99893	5.92459	0.291982	SH3GL1P2	NR_033420	chr17	28952259	ENST00000582245	6459	SH3-domain GRB2-like 1 pseudogene 2	Hs.684860
A_33_P3318606	0.0486458	2.19151	up	7.13164	0.522708	5.99972	0.794668	SHC2	BC034544	chr19	422754	ENST00000588376	25759	SHC (Src homology 2 domain containing) transforming protein 2	Hs.30965
A_33_P3356577	0.00541372	2.06728	up	6.85993	0.268871	5.81219	0.30125	SIRPB1		chr20	1586520	ENST00000381596	10326	signal-regulatory protein beta 1
A_23_P25698	0.010529	3.1858	up	5.52109	0.745311	3.84943	0.468876	SLC10A1	NM_003049	chr14	70242882	ENST00000216540	6554	solute carrier family 10 (sodium/bile acid cotransporter), member 1	Hs.952
A_24_P136029	0.0478652	3.43076	up	3.32384	1.64452	1.54531	0.185683	SLC12A1	NM_000338	chr15	48521394	ENST00000559723	6557	solute carrier family 12 (sodium/potassium/chloride transporter), member 1	Hs.123116
A_33_P3274560	0.0145784	2.00698	down	5.56256	0.353032	6.56758	0.422554	SLC19A3		chr2	228567320	ENST00000409456	80704	solute carrier family 19 (thiamine transporter), member 3
A_23_P94921	0.0252072	2.74886	down	9.80013	0.79192	11.259	0.618304	SLC20A2	NM_006749	chr8	42274093	ENST00000342228	6575	solute carrier family 20 (phosphate transporter), member 2	Hs.653173
A_32_P309404	0.0374604	6.07088	down	4.96998	2.11343	7.57189	0.601447	SLC22A3	AK096980	chr6	160875313		6581	solute carrier family 22 (organic cation transporter), member 3	Hs.567337
A_23_P503010	0.0294138	2.21719	down	4.31555	0.618281	5.46428	0.547459	SLC24A4	NM_153646	chr14	92962507	ENST00000531433	123041	solute carrier family 24 (sodium/potassium/calcium exchanger), member 4	Hs.385530
A_23_P146830	0.0111996	2.60836	down	2.48227	0.613687	3.86542	0.406409	SLC25A10	NM_012140	chr17	79687525	ENST00000331531	1468	solute carrier family 25 (mitochondrial carrier; dicarboxylate transporter), member 10	Hs.548187
A_23_P104705	0.0261068	3.1689	down	3.28715	1.20066	4.95113	0.249272	SLC29A2	NM_001532	chr11	66131724	ENST00000546034	3177	solute carrier family 29 (equilibrative nucleoside transporter), member 2	Hs.569017
A_33_P3224190	0.0118354	2.13359	down	1.75834	0.314421	2.85162	0.460296	SLC29A4	NM_001040661	chr7	5331352	ENST00000429970	222962	solute carrier family 29 (equilibrative nucleoside transporter), member 4	Hs.4302
A_23_P571	0.0289093	2.46789	down	6.32229	0.235546	7.62557	0.842212	SLC2A1	NM_006516	chr1	43391874	ENST00000426263	6513	solute carrier family 2 (facilitated glucose transporter), member 1	Hs.473721
A_23_P413888	0.0278896	6.66575	down	4.33628	2.00536	7.07304	0.529954	SLC35F1	NM_001029858	chr6	118638309	ENST00000360388	222553	solute carrier family 35, member F1	Hs.654841
A_23_P436284	0.00764688	6.3038	up	6.50382	1.16095	3.8476	0.554261	SLC51B	NM_178859	chr15	65345409	ENST00000334287	123264	solute carrier family 51, beta subunit	Hs.534533
A_24_P247732	0.0111996	2.25962	down	1.82613	2.38858	3.00221	0.461651	SLC5A6	NM_021095	chr2	27430653	ENST00000442731	8884	solute carrier family 5 (sodium/multivitamin and iodide cotransporter), member 6	Hs.435735
A_33_P3299339	0.0465303	2.57833	down	2.47085	0.612892	3.83728	0.945059	SLC5A7	NM_021815	chr2	108627258	ENST00000409059	60482	solute carrier family 5 (sodium/choline cotransporter), member 7	Hs.287758
A_33_P3259022	0.0103919	2.09405	up	6.30848	0.541661	5.24219	0.15013	SLC6A2	NM_001172504	chr16	55734158	ENST00000219833	6530	solute carrier family 6 (neurotransmitter transporter), member 2	Hs.78036
A_33_P3319542	0.0467114	3.29238	down	1.78556	0.267013	3.50469	1.35054	SLC8A2	NM_015063	chr19	47931923	ENST00000236877	6543	solute carrier family 8 (sodium/calcium exchanger), member 2	Hs.172884
A_33_P3243394	0.0278896	4.73786	down	8.19514	1.59467	10.4394	0.550731	SLMAP	AK124200	chr3	57883097	ENST00000383718	7871	sarcolemma associated protein	Hs.476432
A_24_P190472	0.0364257	2.50036	up	11.8457	0.804373	10.5235	0.657703	SLPI	NM_003064	chr20	43882220	ENST00000338380	6590	secretory leukocyte peptidase inhibitor	Hs.517070
A_23_P39034	0.00728841	3.86391	up	14.0741	0.863353	12.124	0.329518	SMARCA4	NM_003072	chr19	11172673	ENST00000344626	6597	SWI/SNF related, matrix associated, actin dependent regulator of chromatin, subfamily a, member 4	Hs.327527
A_23_P397120	0.0309104	2.08067	up	3.90448	0.675315	2.84744	0.410652	SMIM24	NM_001136503	chr19	3474823	ENST00000215531	284422	small integral membrane protein 24	Hs.130714
A_23_P70307	0.0300977	2.67673	down	12.8258	0.837818	14.2462	0.628098	SMOC2	NM_022138	chr6	169068504	ENST00000535039	64094	SPARC related modular calcium binding 2	Hs.487200
A_23_P211428	0.0352561	3.81731	down	9.69759	1.341	11.6301	0.765551	SMTN	NM_134269	chr22	31500343	ENST00000489337	6525	smoothelin	Hs.149098
A_23_P353316	0.0152925	2.18226	down	3.67621	0.352879	4.80204	0.510497	SMURF1	NM_020429	chr7	98625178	ENST00000361125	57154	SMAD specific E3 ubiquitin protein ligase 1	Hs.189329
A_33_P3587376	0.0258735	3.56577	up	13.719	0.952554	11.8848	0.838976	SNAR-A3	NR_024214	chr19	48427077		100169951	small ILF3/NF90-associated RNA A3	Hs.723094
A_33_P3507562	0.0168867	2.28834	down	2.05916	0.573422	3.25347	0.429983	SNHG1	BM548627	chr11	62619488		23642	small nucleolar RNA host gene 1 (non-protein coding)	Hs.655643
A_19_P00318152	0.0133165	2.03245	down	9.78312	0.508555	10.8063	0.268828	SNHG11	NR_003239	chr20	37075377	ENST00000440918	128439	small nucleolar RNA host gene 11 (non-protein coding)	Hs.16936
A_33_P3709317	0.00794475	4.00941	up	12.684	0.44019	10.6806	0.78655	SNORA28	NR_002964	chr14	103804201		677811	small nucleolar RNA, H/ACA box 28	Hs.658237
A_33_P3316505	0.00739625	6.22952	up	11.3236	0.769687	8.68444	0.901251	SNORA73A	NR_002907	chr1	28834024		6080	small nucleolar RNA, H/ACA box 73A	Hs.469723
A_33_P3254695	0.00728841	9.8186	up	12.9714	0.83323	9.67589	1.19328	SNORA73B	NR_004404	chr1	28835168		26768	small nucleolar RNA, H/ACA box 73B	Hs.469723
A_33_P3327519	0.00875767	3.68839	up	7.84455	0.735525	5.96156	0.552583	SNORA74A	NR_002915	chr5	138614609		26821	small nucleolar RNA, H/ACA box 74A	Hs.684893
A_33_P3876591	0.0129536	2.9983	down	2.38121	0.819737	3.96536	0.385482	SNORA76C	CD050382	chr17	62224531		677842	small nucleolar RNA, H/ACA box 76C	Hs.405444
A_33_P3227217	0.00464894	3.7297	up	10.0779	0.340487	8.17885	0.625735	SNORA81	NR_002989	chr3	186504582	ENST00000475409	677847	small nucleolar RNA, H/ACA box 81	Hs.688848
A_33_P3263379	0.0101171	3.11027	up	11.0811	0.60567	9.44408	0.557685	SNORD17	NR_003045	chr20	17943353		692086	small nucleolar RNA, C/D box 17	Hs.680747
A_33_P3226542	0.00231447	3.37384	up	13.2629	0.17545	11.5085	0.463079	SNORD3B-1	NR_003271	chr17	18965382	ENST00000580533	26851	small nucleolar RNA, C/D box 3B-1	Hs.658815
A_24_P317907	0.0492911	2.23942	down	10.9725	0.883837	12.1356	0.555414	SORBS1	NM_001034954	chr10	97072555	ENST00000371247	10580	sorbin and SH3 domain containing 1	Hs.38621
A_23_P352932	0.0489553	3.94101	down	3.70186	1.33794	5.68043	1.12564	SORCS1	NM_052918	chr10	108333966	ENST00000612154	114815	sortilin-related VPS10 domain containing receptor 1	Hs.591915
A_24_P325520	0.0230949	2.63454	down	9.9563	0.683462	11.3539	0.618755	SORT1	NM_002959	chr1	109852433	ENST00000256637	6272	sortilin 1	Hs.485195
A_23_P143694	0.0159821	4.1484	down	3.0529	0.987203	5.10546	0.731988	SOX10	NM_006941	chr22	38369089	ENST00000396884	6663	SRY (sex determining region Y)-box 10	Hs.376984
A_23_P401055	0.0134098	4.62369	down	2.85681	0.67598	5.06585	0.988065	SOX2	NM_003106	chr3	181431877	ENST00000325404	6657	SRY (sex determining region Y)-box 2	Hs.518438
A_23_P210554	0.0067357	2.34873	down	4.16594	0.450992	5.39782	0.291178	SPATA2	NM_006038	chr20	48520381	ENST00000422556	9825	spermatogenesis associated 2	Hs.48513
A_24_P922252	0.025454	2.23469	down	3.59963	0.710448	4.75971	0.395883	SPATA5L1	AK022348	chr15	45696608		79029	spermatogenesis associated 5-like 1
A_23_P252388	0.0174511	2.58	up	6.87976	0.379515	5.51239	0.690628	SPEF2	NM_024867	chr5	35800189	ENST00000356031	79925	sperm flagellar 2	Hs.298863
A_33_P3228807	0.0448469	4.67474	down	7.46869	1.96689	9.69358	0.418721	SPEG	NM_001173476	chr2	220329263	ENST00000496786	10290	SPEG complex locus	Hs.21639
A_33_P3347417	0.0032645	8.63361	up	13.7333	1.06698	10.6233	0.321902	SPEN	NM_015001	chr1	16255108	ENST00000375759	23013	spen family transcriptional repressor	Hs.744843
A_33_P3340782	0.00997584	2.18965	down	1.84545	0.38395	2.97615	0.39434	SPINK5	NM_001127699	chr5	147504419	ENST00000398454	11005	serine peptidase inhibitor, Kazal type 5	Hs.331555
A_23_P27795	0.0250076	2.28259	down	10.2349	0.585264	11.4256	0.547411	SPINT2	NM_021102	chr19	38782859	ENST00000585357	10653	serine peptidase inhibitor, Kunitz type, 2	Hs.31439
A_23_P11644	0.0411245	2.5497	up	4.72971	1.01491	3.37939	0.526488	SPRR2D	NM_006945	chr1	153012353	ENST00000368756	6703	small proline-rich protein 2D	Hs.505327
A_33_P3373560	0.0112169	2.10031	up	9.48662	0.381085	8.41602	0.391331	SPTAN1	NM_001130438	chr9	131388906	ENST00000372739	6709	spectrin, alpha, non-erythrocytic 1	Hs.372331
A_24_P337657	0.0250076	2.90319	down	5.25217	0.772701	6.78981	0.702973	SRF	NM_003131	chr6	43148285	ENST00000265354	6722	serum response factor (c-fos serum response element-binding transcription factor)	Hs.520140
A_23_P77545	0.0318294	2.07089	down	2.1018	0.463145	3.15204	0.597863	SSTR5	NM_001053	chr16	1129209	ENST00000293897	6755	somatostatin receptor 5	Hs.449840
A_23_P24884	0.0258735	2.01065	down	10.1753	0.257818	11.183	0.59509	ST5	NM_005418	chr11	8715121	ENST00000357665	6764	suppression of tumorigenicity 5	Hs.117715
A_33_P3291430	0.00364115	2.24804	up	3.40611	0.0682302	2.23744	0.368272	ST7-OT4	NR_002329	chr7	116599787		338069	ST7 overlapping transcript 4	Hs.662742
A_33_P3400477	0.01014	2.90425	up	6.26601	0.535361	4.72784	0.54943	STIL	NM_001282936	chr1	47726126	ENST00000418131	6491	SCL/TAL1 interrupting locus	Hs.525198
A_23_P19479	0.0173198	2.72571	down	5.94107	0.232181	7.3877	0.782972	STK19	NM_032454	chr6	31948299	ENST00000466336	8859	serine/threonine kinase 19	Hs.654371
A_23_P31739	0.0145026	2.43114	down	2.00825	0.670648	3.28988	0.340948	STMN4	NM_030795	chr8	27094189	ENST00000265770	81551	stathmin-like 4	Hs.201058
A_23_P106773	0.0476762	2.19144	up	10.6493	0.885461	9.51738	0.480134	SULT1A2	NM_177528	chr16	28603267	ENST00000395630	6799	sulfotransferase family, cytosolic, 1A, phenol-preferring, member 2	Hs.546304
A_32_P194115	0.00364115	2.42796	down	5.94179	0.273082	7.22153	0.338341	SUN2	NM_015374	chr22	39131960	ENST00000406622	25777	Sad1 and UNC84 domain containing 2	Hs.517622
A_33_P3394793	0.0373043	2.09786	up	6.71206	0.8285	5.64315	0.299965	SUSD2	NM_019601	chr22	24580843	ENST00000611186	56241	sushi domain containing 2	Hs.131819
A_23_P307860	0.0245743	2.5872	up	3.32672	0.847252	1.95533	0.442808	SVOPL	NM_174959	chr7	138279046	ENST00000478865	136306	SVOP-like	Hs.99414
A_24_P104407	0.0198092	2.33725	down	10.5497	0.591742	11.7745	0.490055	SYNM	NM_145728	chr15	99675380	ENST00000594047	23336	synemin, intermediate filament protein	Hs.207106
A_32_P440667	0.0481497	2.54988	down	5.72878	1.19721	7.07921	0.333619	SYNPO2	NM_001128933	chr4	119958603		171024	synaptopodin 2	Hs.655519
A_23_P35309	0.0317778	2.2854	down	5.17241	0.366842	6.36485	0.756392	TAF5L	NM_014409	chr1	229729364	ENST00000258281	27097	TAF5-like RNA polymerase II, p300/CBP-associated factor (PCAF)-associated factor, 65kDa	Hs.270621
A_23_P87011	0.0247005	2.5937	down	14.9445	0.704556	16.3195	0.608576	TAGLN	NM_001001522	chr11	117075155	ENST00000392951	6876	transgelin	Hs.410977
A_24_P330633	0.00221558	3.22633	up	4.21358	0.405632	2.52368	0.283188	TAT	NM_000353	chr16	71600754	ENST00000355962	6898	tyrosine aminotransferase	Hs.161640
A_24_P61772	0.0436003	2.05972	down	2.4154	0.878869	3.45785	0.262212	TBC1D27	XM_006710029	chr17	16827353	ENST00000261651	96597	TBC1 domain family, member 27
A_33_P3246858	0.0275276	2.57658	down	3.27527	0.749289	4.64072	0.613008	TBX15	XM_005271161	chr1	119433497	ENST00000449873	6913	T-box 15	Hs.146196
A_24_P30557	0.00852837	3.28704	up	4.28363	0.546583	2.56684	0.594474	TBX5	NM_000192	chr12	114791898	ENST00000310346	6910	T-box 5	Hs.381715
A_33_P3307886	0.0130338	2.19893	up	9.59661	0.515434	8.45981	0.35817	TBXA2R	NM_001060	chr19	3595169	ENST00000594154	6915	thromboxane A2 receptor	Hs.442530
A_32_P536872	0.0381219	2.52356	up	2.96679	1.1406	1.63134	0.0269144	TDRD5	NM_173533	chr1	179621284	ENST00000367614	163589	tudor domain containing 5	Hs.197354
A_24_P151582	0.0454846	2.4044	up	9.02531	0.470023	7.75963	0.908193	TEF	NM_003216	chr22	41794580	ENST00000266304	7008	thyrotrophic embryonic factor	Hs.181159
A_23_P111672	0.0331422	2.2144	down	7.69732	0.865436	8.84423	0.281091	TES	NM_152829	chr7	115898128	ENST00000358204	26136	testis derived transcript (3 LIM domains)	Hs.592286
A_23_P54996	0.0390249	2.0362	down	2.28358	0.49133	3.30946	0.630397	TEX14	NM_198393	chr17	56634110	ENST00000240361	56155	testis expressed 14	Hs.390221
A_33_P3317163	0.0189724	3.06556	down	1.82381	0.44987	3.43996	0.844825	TFAP2B	NM_003221	chr6	50815178	ENST00000393655	7021	transcription factor AP-2 beta (activating enhancer binding protein 2 beta)	Hs.33102
A_33_P3249259	0.00320011	2.8423	up	4.89832	0.35282	3.39127	0.330497	TGM6	NM_198994	chr20	2411583	ENST00000202625	343641	transglutaminase 6	Hs.452039
A_23_P363954	0.0345067	3.67453	down	3.01486	1.15783	4.89242	0.892579	THRSP	NM_003251	chr11	77775305	ENST00000281030	7069	thyroid hormone responsive	Hs.591969
A_32_P308595	0.0338811	2.56377	down	2.42163	0.859904	3.77989	0.60304	THSD7B	NM_001080427	chr2	138434204	ENST00000272643	80731	thrombospondin, type I, domain containing 7B	Hs.68533
A_23_P7503	0.0408604	2.14011	down	3.59172	0.881524	4.68941	0.315829	TIMD4	NM_138379	chr5	156346393	ENST00000274532	91937	T-cell immunoglobulin and mucin domain containing 4	Hs.334907
A_33_P3302662	0.0336536	2.45703	up	4.32303	0.913919	3.02611	0.454102	TLE4		chr9	82191102	ENST00000461758	7091	transducin-like enhancer of split 4
A_33_P3282898	0.00427455	2.62536	down	6.22903	0.302964	7.62155	0.407312	TLN1	BC020881	chr9	35723398	ENST00000378192	7094	talin 1	Hs.471014
A_33_P3256810	0.010892	2.12556	down	3.26427	0.331513	4.35211	0.427087	TM4SF4	NM_004617	chr3	149216588	ENST00000463068	7104	transmembrane 4 L six family member 4	Hs.133527
A_23_P349966	0.0157662	2.32338	down	6.72621	0.307263	7.94243	0.596376	TMEM130	NM_152913	chr7	98444155	ENST00000339375	222865	transmembrane protein 130	Hs.270753
A_32_P153812	0.0268903	2.74627	down	1.86573	0.681618	3.32321	0.737863	TMEM132B	NM_052907	chr12	126143334	ENST00000299308	114795	transmembrane protein 132B	Hs.524838
A_23_P361584	0.0243055	2.42687	up	6.93346	0.342979	5.65436	0.735772	TMEM154	NM_152680	chr4	153547302	ENST00000304385	201799	transmembrane protein 154	Hs.518900
A_23_P369899	0.0420251	6.08165	down	6.10524	1.92063	8.7097	1.13315	TMEM158	NM_015444	chr3	45266147	ENST00000503771	25907	transmembrane protein 158 (gene/pseudogene)	Hs.740403
A_33_P3226060	0.0418739	2.74294	up	4.68426	1.03611	3.22854	0.663344	TMEM178B		chr7	141170527	ENST00000610315	100507421	transmembrane protein 178B	Hs.283851
A_24_P298587	0.010892	2.42281	down	1.91491	0.50982	3.19159	0.42048	TMEM249	NM_001280561	chr8	145577122	ENST00000531225	340393	transmembrane protein 249	Hs.122231
A_23_P45324	0.020144	3.4498	down	8.0747	0.95015	9.86121	0.65558	TMEM35	NM_021637	chrX	100351230	ENST00000372930	59353	transmembrane protein 35	Hs.45140
A_24_P143171	0.0436539	2.21756	down	9.58391	0.817991	10.7329	0.538972	TMEM47	NM_031442	chrX	34646181	ENST00000275954	83604	transmembrane protein 47	Hs.8769
A_23_P157865	0.0374604	4.12538	down	10.3754	1.51722	12.4199	0.743775	TNC	NM_002160	chr9	117783310	ENST00000350763	3371	tenascin C	Hs.143250
A_23_P376488	0.00942498	7.31247	up	9.21561	1.24457	6.34525	0.762839	TNF	NM_000594	chr6	31545837	ENST00000376122	7124	tumor necrosis factor	Hs.241570
A_23_P218646	0.0168867	2.22714	down	6.32929	0.623725	7.48448	0.334394	TNFRSF6B	NM_003823	chr20	62328874	ENST00000496281	8771	tumor necrosis factor receptor superfamily, member 6b, decoy	Hs.434878
A_23_P125588	0.0344598	3.05094	down	3.81067	0.919008	5.41993	0.825513	TNMD	NM_022144	chrX	99852602	ENST00000373031	64102	tenomodulin	Hs.132957
A_32_P480177	0.0292337	3.0813	down	3.80075	0.921197	5.42429	0.741603	TNN	NM_022093	chr1	175116733	ENST00000621086	63923	tenascin N	Hs.156369
A_23_P166823	0.0294838	2.04959	up	8.17995	0.744277	7.14461	0.241579	TNNC1	NM_003280	chr3	52485814	ENST00000461086	7134	troponin C type 1 (slow)	Hs.118845
A_24_P415680	0.0373043	2.24813	down	2.28785	0.878391	3.45658	0.385272	TNNI3K	NM_015978	chr1	74929233	ENST00000557284	51086	TNNI3 interacting kinase	Hs.480085
A_23_P127824	0.0492911	2.03203	up	9.20689	0.213433	8.18397	0.808452	TNNT3	NM_001042780	chr11	1956060	ENST00000381563	7140	troponin T type 3 (skeletal, fast)	Hs.73454
A_33_P3321507	0.0294838	2.17349	up	13.0012	0.821311	11.8811	0.228196	TNRC18	NM_001080495	chr7	5352644	ENST00000430969	84629	trinucleotide repeat containing 18	Hs.520638
A_33_P3209491	0.0124366	2.39209	down	12.3201	0.487547	13.5784	0.465758	TNS1	NM_022648	chr2	218664861	ENST00000171887	7145	tensin 1	Hs.471381
A_19_P00811807	0.0355815	2.21198	down	3.76791	0.676237	4.91325	0.573133	TOMM5	CR627326	chr9	37582743	ENST00000540941	401505	translocase of outer mitochondrial membrane 5 homolog (yeast)	Hs.130774
A_23_P206018	0.0269743	2.26857	down	13.1714	0.681956	14.3532	0.482707	TPM1	NM_001018004	chr15	63363361	ENST00000559556	7168	tropomyosin 1 (alpha)	Hs.133892
A_23_P216501	0.0241854	2.80964	down	15.4944	0.85673	16.9848	0.555429	TPM2	NM_213674	chr9	35682088	ENST00000378292	7169	tropomyosin 2 (beta)	Hs.300772
A_33_P3371999	0.00778316	2.75734	down	9.47035	0.418302	10.9336	0.509171	TPPP	NM_007030	chr5	659978	ENST00000360578	11076	tubulin polymerization promoting protein	Hs.481466
A_33_P3268403	0.0134536	2.53497	up	3.56122	0.733434	2.21925	0.269911	TRAF3IP3	AK126139	chr1	209950527	ENST00000476050	80342	TRAF3 interacting protein 3	Hs.147434
A_33_P3311498	0.0422536	2.26145	down	5.17025	0.384831	6.3475	0.838782	TRHDE-AS1	NR_026837	chr12	72647310		283392	TRHDE antisense RNA 1	Hs.363603
A_33_P3395581	0.0455635	2.30772	down	2.45202	0.522534	3.65849	0.833921	TRIM53AP	NR_028346	chr11	89727044	ENST00000582128	642569	tripartite motif containing 53A, pseudogene	Hs.647272
A_33_P3249414	0.0269743	3.21705	up	9.02295	0.799406	7.33721	0.851541	TRIM58	NM_015431	chr1	248043359		25893	tripartite motif containing 58	Hs.269151
A_32_P396186	0.00739625	2.54975	down	5.271	0.605502	6.62136	0.195047	TRIM66	NM_014818	chr11	8633599	ENST00000299550	9866	tripartite motif containing 66	Hs.130836
A_24_P734953	0.0289673	2.38132	down	6.37308	0.555805	7.62483	0.679135	TRNP1	NM_001013642	chr1	27326501	ENST00000531285	388610	TMF1-regulated nuclear protein 1	Hs.355747
A_23_P375281	0.0129853	2.44187	down	8.4366	0.489474	9.72459	0.495562	TRPV1	NM_080706	chr17	3468835	ENST00000572705	7442	transient receptor potential cation channel, subfamily V, member 1	Hs.655380
A_23_P76136	0.00754202	2.02824	down	7.20159	0.324398	8.22182	0.30984	TSPAN11	NM_001080509	chr12	31149400	ENST00000261177	441631	tetraspanin 11	Hs.505141
A_33_P3234222	0.00364115	2.3204	up	8.68682	0.361395	7.47245	0.22613	TSPO2	NM_001010873	chr6	41011969	ENST00000373161	222642	translocator protein 2	Hs.357392
A_33_P3215282	0.0121931	4.14877	down	2.11695	0.646781	4.16963	0.872766	TTBK1	NM_032538	chr6	43255929	ENST00000259750	84630	tau tubulin kinase 1	Hs.485436
A_33_P3544887	0.010892	2.29691	up	8.71702	0.5411	7.51732	0.327053	TTC28	NM_001145418	chr22	28375253	ENST00000612946	23331	tetratricopeptide repeat domain 28	Hs.387856
A_33_P3293593	0.00212558	2.42295	down	1.62618	0.158104	2.90295	0.261229	TTC9B	NM_152479	chr19	40721966	ENST00000311308	148014	tetratricopeptide repeat domain 9B	Hs.631572
A_23_P130333	0.0315317	11.0202	down	4.36813	2.47275	7.83022	1.08956	TTR	NM_000371	chr18	29178720	ENST00000237014	7276	transthyretin	Hs.427202
A_33_P3349495	0.0230949	3.34861	up	7.49848	0.936152	5.75492	0.703757	TTTY16	NR_001552	chrY	7569229	ENST00000437686	252948	testis-specific transcript, Y-linked 16 (non-protein coding)	Hs.522848
A_23_P308058	0.0340092	2.50819	down	5.6344	0.476302	6.96104	0.842724	TUSC5	NM_172367	chr17	1203584	ENST00000333813	286753	tumor suppressor candidate 5	Hs.146059
A_24_P238499	0.0484594	2.52317	down	2.5923	0.676151	3.92754	0.907995	TYMSOS	NM_001012716	chr18	649688		494514	TYMS opposite strand	Hs.274959
A_23_P54517	0.0132876	2.25352	down	6.20458	0.585405	7.37676	0.313207	TYRO3	NM_006293	chr15	41871259	ENST00000568490	7301	TYRO3 protein tyrosine kinase	Hs.381282
A_24_P923945	0.0277042	3.82757	down	3.53416	0.892418	5.47059	1.01639	UBR4	AK022322	chr1	19438775	ENST00000375218	23352	ubiquitin protein ligase E3 component n-recognin 4	Hs.148078
A_33_P3378614	0.0317388	2.21166	down	2.4723	0.669974	3.61743	0.530054	UG0898H09	NR_027378	chr8	63893049	ENST00000622794	643763	uncharacterized LOC643763	Hs.491856
A_33_P3379001	0.0381235	2.27198	down	2.35588	0.941186	3.53983	0.315745	UNC5A	NM_133369	chr5	176307504	ENST00000329542	90249	unc-5 homolog A (C. elegans)	Hs.33191
A_23_P69617	0.00541372	2.18745	down	5.0903	0.361487	6.21955	0.271259	UNC5C	NM_003728	chr4	96089714	ENST00000453304	8633	unc-5 homolog C (C. elegans)	Hs.388565
A_33_P3411388	0.00687721	2.0316	down	11.9501	0.369744	12.9727	0.243158	UNCX	NM_001080461	chr7	1276434	ENST00000316333	340260	UNC homeobox	Hs.232272
A_24_P374675	0.0491269	2.11396	up	4.66667	0.896065	3.58672	0.404831	UNKL	NM_001037125	chr16	1453279	ENST00000566707	64718	unkempt family zinc finger-like	Hs.643536
A_32_P189592	0.0112538	2.96502	up	7.8479	0.472255	6.27985	0.650521	USHBP1	NM_031941	chr19	17360899	ENST00000252597	83878	Usher syndrome 1C binding protein 1	Hs.512773
A_23_P331770	0.0469394	2.1512	down	2.32952	0.950404	3.43466	0.301837	USP49	NM_018561	chr6	41765414	ENST00000373006	25862	ubiquitin specific peptidase 49	Hs.665742
A_23_P115492	0.0372483	2.26781	up	7.95485	0.944547	6.77355	0.269236	VASH2	NM_024749	chr1	213163328	ENST00000366965	79805	vasohibin 2	Hs.96885
A_24_P47182	0.0200815	2.38945	down	11.6295	0.519963	12.8862	0.577399	VCL	NM_014000	chr10	75879227	ENST00000211998	7414	vinculin	Hs.643896
A_32_P33083	0.00629547	2.22922	up	5.97897	0.150322	4.82243	0.425935	VCX2	NM_016378	chrX	8138102	ENST00000317103	51480	variable charge, X-linked 2	Hs.279737
A_24_P18802	0.00320011	6.43075	up	14.651	0.883843	11.966	0.329692	VPS18	NM_020857	chr15	41195886	ENST00000220509	57617	vacuolar protein sorting 18 homolog (S. cerevisiae)	Hs.23876
A_33_P3342300	0.0377917	4.90553	up	4.94046	1.90898	2.64605	0.410709	VSX1	NM_001256272	chr20	25052126	ENST00000409285	30813	visual system homeobox 1	Hs.274264
A_23_P111517	0.0121834	5.66184	down	4.65993	1.27132	7.1612	0.626767	WBSCR17	NM_022479	chr7	71177978	ENST00000467723	64409	Williams-Beuren syndrome chromosome region 17	Hs.488591
A_23_P381017	0.0209423	4.37811	down	5.68612	1.12709	7.81643	0.822931	WBSCR27	NM_152559	chr7	73249089	ENST00000297873	155368	Williams Beuren syndrome chromosome region 27	Hs.647042
A_23_P213000	0.0304137	2.00101	down	9.90351	0.490838	10.9042	0.518747	WDR1	NM_017491	chr4	10076711	ENST00000382452	9948	WD repeat domain 1	Hs.128548
A_32_P328023	0.00421032	5.64443	up	6.56774	0.882416	4.07091	0.45533	WDR33	NM_018383	chr2	128462034	ENST00000322313	55339	WD repeat domain 33	Hs.554831
A_33_P3253175	0.0285662	2.30693	down	2.11476	0.732884	3.32073	0.480149	WDR37	BC018044	chr10	1142318	ENST00000381329	22884	WD repeat domain 37	Hs.188495
A_24_P14464	0.0374604	5.01244	down	6.31973	1.14367	8.64524	1.40489	WFDC2	NM_006103	chr20	44099078	ENST00000372676	10406	WAP four-disulfide core domain 2	Hs.2719
A_24_P256380	0.0258405	2.99252	down	3.87696	0.703123	5.45832	0.807429	WLS	NM_024911	chr1	68591628	ENST00000262348	79971	wntless Wnt ligand secretion mediator	Hs.647659
A_33_P3351175	0.0339177	3.35495	down	8.76221	1.08654	10.5085	0.806109	WNK2	NM_006648	chr9	96082754	ENST00000467401	65268	WNK lysine deficient protein kinase 2	Hs.654856
A_23_P162322	0.0466849	2.05999	up	7.75847	0.762941	6.71584	0.490845	WNT10B	NM_003394	chr12	49359437	ENST00000301061	7480	wingless-type MMTV integration site family, member 10B	Hs.91985
A_23_P138352	0.00625672	3.30636	up	6.22777	0.621073	4.50253	0.416749	WNT2B	NM_004185	chr1	113063369	ENST00000256640	7482	wingless-type MMTV integration site family, member 2B	Hs.258575
A_23_P119916	0.0205113	2.40294	down	5.89271	0.600913	7.15751	0.532968	WNT6	NM_006522	chr2	219738852	ENST00000233948	7475	wingless-type MMTV integration site family, member 6	Hs.29764
A_23_P258410	0.0250629	2.06165	up	2.80375	0.716192	1.75995	0.197941	WNT7A	NM_004625	chr3	13860851	ENST00000285018	7476	wingless-type MMTV integration site family, member 7A	Hs.72290
A_24_P315014	0.0159588	4.23946	up	5.21535	1.22977	3.13147	0.41021	XAGE-4	XR_430517	chrX	55681125		139629	XAGE-4 protein	Hs.381355
A_33_P3340560	0.0314353	2.18709	down	1.88842	0.346609	3.01743	0.709025	XLOC_l2_015200		chr9	66516243
A_33_P3214432	0.0200162	2.22868	up	10.947	0.599871	9.79082	0.423015	ZC3HAV1L	NM_080660	chr7	138720508	ENST00000275766	92092	zinc finger CCCH-type, antiviral 1-like	Hs.659143
A_23_P125809	0.00390905	3.26712	down	1.55035	0.0600695	3.25837	0.586426	ZCCHC12	NM_173798	chrX	117960265	ENST00000310164	170261	zinc finger, CCHC domain containing 12	Hs.21417
A_32_P11096	0.0103947	3.80974	up	3.9995	0.910399	2.06981	0.472408	ZCCHC13	NM_203303	chrX	73524340	ENST00000339534	389874	zinc finger, CCHC domain containing 13	Hs.157231
A_24_P6825	0.0482381	2.1911	down	2.85479	0.929769	3.98645	0.425044	ZCCHC18	NM_001143978	chrX	103359593	ENST00000611638	644353	zinc finger, CCHC domain containing 18	Hs.648338
A_23_P411353	0.0101171	3.52264	down	3.27388	0.719988	5.09053	0.579779	ZCCHC5	NM_152694	chrX	77911864	ENST00000321110	203430	zinc finger, CCHC domain containing 5	Hs.134873
A_23_P395582	0.0417092	3.17526	up	3.63468	1.23641	1.9678	0.696932	ZFP42	AY429593	chr4	188925963	ENST00000509524	132625	ZFP42 zinc finger protein	Hs.335787
A_23_P84910	0.00761216	2.51759	up	7.1845	0.626	5.85245	0.141066	ZNF157	NM_003446	chrX	47272965	ENST00000377073	7712	zinc finger protein 157	Hs.89897
A_23_P39223	0.0130482	2.31493	up	8.8606	0.549247	7.64964	0.385386	ZNF2	NM_021088	chr2	95849536	ENST00000397061	7549	zinc finger protein 2	Hs.590916
A_24_P318939	0.0269963	2.62261	down	6.09558	0.583673	7.48658	0.747973	ZNF337	NM_015655	chr20	25655565	ENST00000376436	26152	zinc finger protein 337	Hs.661684
A_24_P941376	0.03044	2.00227	down	4.21128	0.398987	5.21292	0.575895	ZNF473	NM_015428	chr19	50551363	ENST00000391821	25888	zinc finger protein 473	Hs.440553
A_33_P3239143	0.0236149	2.55373	up	9.67387	0.790356	8.32126	0.476349	ZNF497	NM_198458	chr19	58867754	ENST00000425453	162968	zinc finger protein 497	Hs.447840
A_33_P3245784	0.0155663	2.37618	up	6.21786	0.664039	4.96922	0.342404	ZNF620	NM_175888	chr3	40558702	ENST00000314529	253639	zinc finger protein 620	Hs.581541
A_23_P74114	0.0157682	2.09596	up	11.3468	0.474666	10.2792	0.394223	ZNF713	NM_182633	chr7	56007983	ENST00000616557	349075	zinc finger protein 713	Hs.660834
A_33_P3412184	0.0469394	2.53527	down	4.44582	0.411756	5.78796	1.00838	ZNF865		chr19	56129574	ENST00000619327	100507290	zinc finger protein 865	Hs.729114
A_33_P3233150	0.00513615	4.49532	up	9.4923	0.434465	7.32388	0.72256	ZSWIM4	NM_023072	chr19	13942978	ENST00000254323	65249	zinc finger, SWIM-type containing 4	Hs.466015
